# Supplementary material for: An unbiased index to quantify participant’s phenotypic contribution to an open-access cohort
Source: Sci Rep. 2017 Apr 7;7:46148. doi: 10.1038/srep46148 (PMC5384003; doi:10.1038/srep46148)
Supplement: Supplementary Tables S1-S11 [file srep46148-s2.xlsx]

## Sheet: Table S1-All Data
HUID	Fieldname	Value
hu240D4C	Participant ID	hu240D4C
hu240D4C	Account created	2015-11-04 22:20:39 UTC
hu240D4C	Eligibility screening	2015-11-05 00:07:38 UTC (passed v2)
hu240D4C	Exam	2015-11-05 00:23:06 UTC (passed v20120430)
hu240D4C	Consent	2015-11-05 00:24:03 UTC (passed v20150505)
hu240D4C	Enrolled	2015-11-05 00:25:15 UTC
hu2419F7	State	Mississippi
hu2419F7	Zip code	39759
hu2419F7	PGP Participant Survey	Taken
hu2419F7	Timestamp	2016-04-18 18:44:08
hu2419F7	Year of birth	1994
hu2419F7	Do you have a severe genetic disease or rare genetic trait? If so, you can add a description for your public profile.	no
hu2419F7	Sex/Gender	Male
hu2419F7	Race/ethnicity	White
hu2419F7	Maternal grandmother: Country of origin	United States
hu2419F7	Paternal grandmother: Country of origin	United States
hu2419F7	Paternal grandfather: Country of origin	United States
hu2419F7	Maternal grandfather: Country of origin	United States
hu2419F7	Month of birth	September
hu2419F7	Anatomical sex at birth	Male
hu2419F7	Maternal grandmother: Race/ethnicity	White
hu2419F7	Maternal grandfather: Race/ethnicity	White
hu2419F7	Paternal grandmother: Race/ethnicity	White
hu2419F7	Paternal grandfather: Race/ethnicity	White
hu2419F7	PGP Trait & Disease Survey 2012: Cancers	Survey_Processed
hu2419F7	Timestamp	2016-04-18 18:44:32
hu2419F7	Stomach cancer	no
hu2419F7	Colon cancer	no
hu2419F7	Rectal cancer	no
hu2419F7	Colon polyps	no
hu2419F7	Pancreatic cancer	no
hu2419F7	Lung cancer	no
hu2419F7	Melanoma	no
hu2419F7	Non-melanoma skin cancer	no
hu2419F7	Lipoma	no
hu2419F7	Breast cancer	no
hu2419F7	Breast fibroadenoma	no
hu2419F7	Cervical cancer	no
hu2419F7	Endometrial cancer	no
hu2419F7	Uterine fibroids	no
hu2419F7	Ovarian cancer	no
hu2419F7	Prostate cancer	no
hu2419F7	Bladder cancer	no
hu2419F7	Kidney cancer	no
hu2419F7	Thyroid cancer	no
hu2419F7	Non-Hodgkin lymphoma	no
hu2419F7	Leukemia	no
hu2419F7	Polycythemia vera	no
hu2419F7	Essential thrombocythemia	no
hu2419F7	Neurofibromatosis	no
hu2419F7	Brain cancer	no
hu2419F7	PGP Trait & Disease Survey 2012: Endocrine, Metabolic, Nutritional, and Immunity	Survey_Processed
hu2419F7	Timestamp	2016-04-18 18:44:49
hu2419F7	Thyroid nodule(s)	no
hu2419F7	Graves' disease	no
hu2419F7	Hypothyroidism	no
hu2419F7	Hashimoto's thyroiditis	no
hu2419F7	Diabetes mellitus, type 1	no
hu2419F7	Diabetes mellitus, type 2	no
hu2419F7	Primary hyperparathyroidism	no
hu2419F7	Growth hormone deficiency	no
hu2419F7	Polycystic ovary syndrome (PCOS)	no
hu2419F7	Lactose intolerance	no
hu2419F7	High cholesterol (hypercholesterolemia)	no
hu2419F7	High triglycerides (hypertriglyceridemia)	no
hu2419F7	Alpha 1-antitrypsin deficiency	no
hu2419F7	Gout	no
hu2419F7	Hemochromatosis	no
hu2419F7	Cystic fibrosis	no
hu2419F7	Porphyria	no
hu2419F7	Gilbert syndrome	no
hu2419F7	PGP Trait & Disease Survey 2012: Blood	Survey_Processed
hu2419F7	Timestamp	2016-04-18 18:45:00
hu2419F7	Iron deficiency anemia	no
hu2419F7	Pernicious anemia (a.k.a. "Addison-Biermer anemia")	no
hu2419F7	Folate deficiency anemia	no
hu2419F7	Hereditary spherocytosis	no
hu2419F7	G6PD deficiency	no
hu2419F7	Sickle cell trait (carrier)	no
hu2419F7	Sickle cell anemia	no
hu2419F7	Autoimmune hemolytic anemia	no
hu2419F7	Hemophilia	no
hu2419F7	Von Willebrand disease	no
hu2419F7	Idiopathic thrombocytopenic purpura (ITP)	no
hu2419F7	Hereditary thrombophilia (includes Factor V Leiden and Prothrombin G20210A)	no
hu2419F7	Other thrombophilia (includes antiphospholipid syndrome)	no
hu2419F7	PGP Trait & Disease Survey 2012: Vision and hearing	Survey_Processed
hu2419F7	Timestamp	2016-04-18 18:45:29
hu2419F7	Retinal detachment	no
hu2419F7	Diabetic retinopathy	no
hu2419F7	Hypertensive retinopathy	no
hu2419F7	Central serous retinopathy	no
hu2419F7	Age-related macular degeneration	no
hu2419F7	Retinitis pigmentosa	no
hu2419F7	Glaucoma	no
hu2419F7	Infantile, juvenile, and presenile cataract	no
hu2419F7	Age-related cataract	no
hu2419F7	Traumatic cataract	no
hu2419F7	Hyperopia (Farsightedness)	no
hu2419F7	Myopia (Nearsightedness)	yes
hu2419F7	Astigmatism	yes
hu2419F7	Presbyopia	no
hu2419F7	Color blindness	no
hu2419F7	Keratoconus	no
hu2419F7	Dry eye syndrome	no
hu2419F7	Strabismus	no
hu2419F7	Floaters	no
hu2419F7	Congenital nystagmus	no
hu2419F7	Meniere's disease	no
hu2419F7	Otosclerosis	no
hu2419F7	Age-related hearing loss	no
hu2419F7	Tinnitus	no
hu2419F7	Sensorineural hearing loss or congenital deafness	no
hu2419F7	PGP Trait & Disease Survey 2012: Nervous System	Survey_Processed
hu2419F7	Timestamp	2016-04-18 18:45:48
hu2419F7	Recurrent sleep paralysis	no
hu2419F7	Parkinson's disease	no
hu2419F7	Essential tremor	no
hu2419F7	Huntington's disease	no
hu2419F7	Restless legs syndrome	no
hu2419F7	Spinal muscular atrophy	no
hu2419F7	Amyotrophic lateral sclerosis (ALS)	no
hu2419F7	Cluster headaches	no
hu2419F7	Chronic tension headaches (15+ days per month, at least 6 months)	no
hu2419F7	Multiple sclerosis (MS)	no
hu2419F7	Cerebral palsy	no
hu2419F7	Epilepsy	no
hu2419F7	Migraine with aura	no
hu2419F7	Migraine without aura	no
hu2419F7	Narcolepsy	no
hu2419F7	Arnold-Chiari malformation	no
hu2419F7	Trigeminal neuralgia	no
hu2419F7	Bell's palsy	no
hu2419F7	Carpal tunnel syndrome	no
hu2419F7	Hereditary motor and sensory neuropathy (includes Charcot-Marie-Tooth disease and HNPP)	no
hu2419F7	Other peripheral neuropathy	no
hu2419F7	Muscular dystrophy	no
hu2419F7	PGP Trait & Disease Survey 2012: Circulatory System	Survey_Processed
hu2419F7	Timestamp	2016-04-18 18:46:08
hu2419F7	Hypertension	yes
hu2419F7	Myocardial infarction (heart attack)	no
hu2419F7	Angina	no
hu2419F7	Pulmonary embolism	no
hu2419F7	Mitral valve prolapse	no
hu2419F7	Hypertrophic cardiomyopathy	no
hu2419F7	Dilated cardiomyopathy	no
hu2419F7	Restrictive cardiomyopathy	no
hu2419F7	Other cardiomyopathy (including ARVD)	no
hu2419F7	Bundle branch block	no
hu2419F7	Wolff-Parkinson-White (WPW) Syndrome	no
hu2419F7	Long QT Syndrome	no
hu2419F7	Heart block	no
hu2419F7	Atrial fibrillation	no
hu2419F7	Premature ventricular contractions	no
hu2419F7	Sick sinus syndrome (includes tachy-brady syndrome)	no
hu2419F7	Cardiac arrhythmia	no
hu2419F7	Congestive heart failure	no
hu2419F7	Stroke	no
hu2419F7	Aortic aneurysm	no
hu2419F7	Other aneurysm	no
hu2419F7	Raynaud's phenomenon	no
hu2419F7	Kawasaki disease	no
hu2419F7	Hereditary hemorrhagic telangiectasia (also known as Osler-Weber-Rendu syndrome)	no
hu2419F7	Deep vein thrombosis (DVT)	no
hu2419F7	Varicose veins	no
hu2419F7	Hemorrhoids	no
hu2419F7	Varicocele	no
hu2419F7	PGP Trait & Disease Survey 2012: Digestive System	Survey_Processed
hu2419F7	Timestamp	2016-04-18 18:46:27
hu2419F7	Impacted tooth	no
hu2419F7	Dental cavities	yes
hu2419F7	Gingivitis	no
hu2419F7	Temporomandibular joint (TMJ) disorder	no
hu2419F7	Canker sores (oral ulcers)	no
hu2419F7	Geographic tongue	no
hu2419F7	Fissured tongue	no
hu2419F7	Gastroesophageal reflux disease (GERD)	no
hu2419F7	Barrett's esophagus	no
hu2419F7	Peptic ulcer (stomach or duodenum)	no
hu2419F7	Appendicitis	no
hu2419F7	Inguinal hernia	no
hu2419F7	Hiatal hernia	no
hu2419F7	Crohn's disease	no
hu2419F7	Ulcerative colitis	no
hu2419F7	Diverticulosis	no
hu2419F7	Irritable bowel syndrome (IBS)	no
hu2419F7	Rectal prolapse	no
hu2419F7	Acute liver failure	no
hu2419F7	Chronic liver disease and cirrhosis	no
hu2419F7	Nonalcoholic fatty liver disease (NAFLD)	no
hu2419F7	Gallstones	no
hu2419F7	Celiac disease	no
hu2419F7	PGP Trait & Disease Survey 2012: Genitourinary Systems	Survey_Processed
hu2419F7	Timestamp	2016-04-18 18:46:40
hu2419F7	PGP Basic Phenotypes Survey 2015	Taken
hu2419F7	Timestamp	2016-04-18 18:50:30
hu2419F7	Blood Type	Don't know
hu2419F7	Height	6'4"
hu2419F7	Weight	243
hu2419F7	2.1 --- Left Eye (Photograph Number) (full-size image: https://goo.gl/XQ2Voh)	9
hu2419F7	2.2 --- Right Eye (Photograph Number) (full-size image: https://goo.gl/XQ2Voh)	9
hu2419F7	2.3 --- Left Eye Color - Text Description	green
hu2419F7	2.4 --- Right Eye Color - Text Description	green
hu2419F7	3.1 --- What is your natural hair color currently, when without artificial color or dye?	brown
hu2419F7	3.2 --- Hair Color - Text Description	brown, thick, wavy
hu2419F7	1.4 --- Handedness	Left
hu2419F7	Kidney stones	no
hu2419F7	Acute kidney failure	no
hu2419F7	Chronic kidney failure	no
hu2419F7	Urinary tract infection (UTI)	no
hu2419F7	Urethral diverticulum	no
hu2419F7	Benign prostatic hypertrophy (BPH)	no
hu2419F7	Male infertility	no
hu2419F7	Peyronie's disease	no
hu2419F7	Spermatocele	no
hu2419F7	Fibrocystic breast disease	no
hu2419F7	Bartholin's cyst	no
hu2419F7	Endometriosis	no
hu2419F7	Uterine prolapse	no
hu2419F7	Ovarian cysts	no
hu2419F7	Female infertility	no
hu2419F7	PGP Trait & Disease Survey 2012: Skin and Subcutaneous Tissue	Survey_Processed
hu2419F7	Timestamp	2016-04-18 18:51:49
hu2419F7	Pilonidal cyst	no
hu2419F7	Dandruff	yes
hu2419F7	Eczema	no
hu2419F7	Allergic contact dermatitis	no
hu2419F7	Rosacea	yes
hu2419F7	Psoriasis	no
hu2419F7	Lichen planus	no
hu2419F7	Keloids	no
hu2419F7	Skin tags	yes
hu2419F7	Hair loss (includes female and male pattern baldness)	yes
hu2419F7	Alopecia areata	no
hu2419F7	Hyperhidrosis (excessive sweating)	no
hu2419F7	Hidradenitis suppurativa	no
hu2419F7	Acne	no
hu2419F7	Dermatographia	no
hu2419F7	Cafe au lait spots	no
hu2419F7	PGP Trait & Disease Survey 2012: Musculoskeletal System and Connective Tissue	Survey_Processed
hu2419F7	Timestamp	2016-04-18 18:54:05
hu2419F7	Lupus	no
hu2419F7	Sjogren's syndrome (Sicca syndrome)	no
hu2419F7	Rheumatoid arthritis	no
hu2419F7	Osteoarthritis	no
hu2419F7	Chondromalacia patella (CMP)	no
hu2419F7	Spinal stenosis	no
hu2419F7	Sciatica	no
hu2419F7	Frozen shoulder	no
hu2419F7	Rotator cuff tear	no
hu2419F7	Tennis elbow	no
hu2419F7	Achilles tendonitis	no
hu2419F7	Bone spurs	no
hu2419F7	Trigger finger	no
hu2419F7	Bunions	no
hu2419F7	Dupuytren's contracture	no
hu2419F7	Plantar fasciitis	no
hu2419F7	Fibromyalgia	no
hu2419F7	Scheuermann's kyphosis	no
hu2419F7	Osgood-Schlatter disease	no
hu2419F7	Osteoporosis	no
hu2419F7	Flatfeet	no
hu2419F7	Postural kyphosis	no
hu2419F7	Scoliosis	yes
hu2419F7	PGP Trait & Disease Survey 2012: Congenital Traits and Anomalies	Survey_Processed
hu2419F7	Timestamp	2016-04-18 18:54:33
hu2419F7	Can tell if notes are in tune	Yes
hu2419F7	Can sing a melody on key	Yes
hu2419F7	Can recognize musical intervals	Yes
hu2419F7	Absolute pitch	Not sure
hu2419F7	Participant ID	hu2419F7
hu2419F7	Account created	2016-04-18 13:08:46 UTC
hu2419F7	Eligibility screening	2016-04-18 13:16:50 UTC (passed v2)
hu2419F7	Exam	2016-04-18 22:36:35 UTC (passed v20120430)
hu2419F7	Consent	2016-04-18 22:37:42 UTC (passed v20150505)
hu2419F7	Spina bifida	no
hu2419F7	Congenital ocular coloboma	no
hu2419F7	Congenital heart defect	no
hu2419F7	Cleft palate	no
hu2419F7	Cleft uvula	no
hu2419F7	Cleft lip	no
hu2419F7	Tongue tie (ankyloglossia)	no
hu2419F7	Bifid tongue (cleft tongue)	no
hu2419F7	Infantile pyloric stenosis	no
hu2419F7	Hirschsprung's disease	no
hu2419F7	Hypospadias	no
hu2419F7	Renal agenesis (missing kidney)	no
hu2419F7	Polycystic kidney disease	no
hu2419F7	Congenital hydronephrosis	no
hu2419F7	Developmental dysplasia of the hip	no
hu2419F7	Congenital clubfoot (equinovarus)	no
hu2419F7	Polydactyly	no
hu2419F7	Syndactyly (webbing of digits)	no
hu2419F7	Ehlers-Danlos syndrome	no
hu2419F7	Congenital ichthyosis	no
hu2419F7	Single transverse palmar crease (simian crease)	no
hu2419F7	Marfan syndrome	no
hu2419F7	Enrolled	2016-04-18 22:38:32 UTC
hu53B0D4	Date of Birth	1983-09-25 (32 years old)
hu53B0D4	Sex/Gender	Female
hu53B0D4	Weight	135lbs (61kg)
hu53B0D4	Height	5ft 10in (177cm)
hu53B0D4	Blood Type	O-
hu53B0D4	Race/ethnicity	White
hu53B0D4	Broken leg	y
hu53B0D4	Bronchitis	y
hu53B0D4	Chickenpox	y
hu53B0D4	Cyst	y
hu53B0D4	Seizure	y
hu53B0D4	Sinusitis	y
hu53B0D4	Casting	y
hu53B0D4	Contraceptive Inplant Insertion	y
hu53B0D4	Excision - Sebaceous Cyst	y
hu53B0D4	Root Canal	y
hu53B0D4	Height	70 inches
hu53B0D4	Weight	2160 ounces
hu53B0D4	HPV (Human Papillomavirus) Vaccine, Bivalent	y
hu53B0D4	Measles/Mumps/Rubella (MMR) Vaccine	y
hu53B0D4	Poliovirus vaccine, inactivated (IPV)	y
hu53B0D4	Tetanus/Diphtheria/Pertussis (Tdap) Vaccine	y
hu53B0D4	Saliva Collection for Multiple Studies	y
hu53B0D4	Saliva Re-collection for Multiple Studies	y
hu53B0D4	State	Washington
hu53B0D4	Zip code	98105
hu53B0D4	sibling	hu1A8053
hu53B0D4	PGP Participant Survey	Taken
hu53B0D4	Timestamp	2011-07-16 15:44:03
hu53B0D4	Year of birth	21-29 years
hu53B0D4	Which statement best describes you?	I am comfortable making my genome sequence data publicly available without prior review.
hu53B0D4	Severe disease or rare genetic trait	No
hu53B0D4	Sex/Gender	Female
hu53B0D4	Race/ethnicity	White
hu53B0D4	Maternal grandmother: Country of origin	United States
hu53B0D4	Paternal grandmother: Country of origin	United States
hu53B0D4	Paternal grandfather: Country of origin	United States
hu53B0D4	Maternal grandfather: Country of origin	United States
hu53B0D4	Enrollment of relatives	No
hu53B0D4	Enrollment of older individuals	No
hu53B0D4	Enrollment of parents	Maybe
hu53B0D4	Have you uploaded genetic data to your PGP participant profile?	No, I have no genetic data.
hu53B0D4	Have you used the PGP web interface to record a designated proxy?	Yes
hu53B0D4	Have you uploaded health record data using our Google Health or Microsoft Healthvault interfaces?	Yes
hu53B0D4	Uploaded health records: Update status	Yes
hu53B0D4	Uploaded health records: Extensiveness	4
hu53B0D4	Blood sample	Yes
hu53B0D4	Saliva sample	Yes
hu53B0D4	Microbiome samples	Yes
hu53B0D4	Tissue samples from surgery	Yes
hu53B0D4	Tissue samples from autopsy	Yes
hu53B0D4	Can tell if notes are in tune	Yes
hu53B0D4	Can sing a melody on key	Yes
hu53B0D4	Can recognize musical intervals	Not sure
hu53B0D4	Absolute pitch	Not sure
hu53B0D4	Participant ID	hu53B0D4
hu53B0D4	Account created	2009-10-13 04:49:56 UTC
hu53B0D4	Eligibility screening	2009-10-13 04:58:39 UTC (passed v1)
hu53B0D4	Exam	2009-10-13 05:42:51 UTC (passed v1)
hu53B0D4	Consent	2015-08-06 14:29:35 UTC (passed v20150505)
hu53B0D4	Enrolled	2010-10-10 16:22:19 UTC
hu0A9A12	State	Florida
hu0A9A12	Zip code	33705
hu0A9A12	PGP Trait & Disease Survey 2012: Circulatory System	Survey_Processed
hu0A9A12	Timestamp	2014-10-29 07:53:56
hu0A9A12	Hypertension	yes
hu0A9A12	Myocardial infarction (heart attack)	no
hu0A9A12	Angina	no
hu0A9A12	Pulmonary embolism	no
hu0A9A12	Mitral valve prolapse	no
hu0A9A12	Hypertrophic cardiomyopathy	no
hu0A9A12	Dilated cardiomyopathy	no
hu0A9A12	Restrictive cardiomyopathy	no
hu0A9A12	Other cardiomyopathy (including ARVD)	no
hu0A9A12	Bundle branch block	no
hu0A9A12	Wolff-Parkinson-White (WPW) Syndrome	no
hu0A9A12	Long QT Syndrome	no
hu0A9A12	Heart block	no
hu0A9A12	Atrial fibrillation	no
hu0A9A12	Premature ventricular contractions	no
hu0A9A12	Sick sinus syndrome (includes tachy-brady syndrome)	no
hu0A9A12	Cardiac arrhythmia	no
hu0A9A12	Congestive heart failure	no
hu0A9A12	Stroke	no
hu0A9A12	Aortic aneurysm	no
hu0A9A12	Other aneurysm	no
hu0A9A12	Raynaud's phenomenon	no
hu0A9A12	Kawasaki disease	no
hu0A9A12	Hereditary hemorrhagic telangiectasia (also known as Osler-Weber-Rendu syndrome)	no
hu0A9A12	Deep vein thrombosis (DVT)	no
hu0A9A12	Varicose veins	no
hu0A9A12	Hemorrhoids	no
hu0A9A12	Varicocele	no
hu0A9A12	PGP Trait & Disease Survey 2012: Cancers	Survey_Processed
hu0A9A12	Timestamp	2014-10-29 08:13:04
hu0A9A12	Stomach cancer	no
hu0A9A12	Colon cancer	no
hu0A9A12	Rectal cancer	no
hu0A9A12	Colon polyps	no
hu0A9A12	Pancreatic cancer	no
hu0A9A12	Lung cancer	no
hu0A9A12	Melanoma	no
hu0A9A12	Non-melanoma skin cancer	no
hu0A9A12	Lipoma	no
hu0A9A12	Breast cancer	no
hu0A9A12	Breast fibroadenoma	no
hu0A9A12	Cervical cancer	no
hu0A9A12	Endometrial cancer	no
hu0A9A12	Uterine fibroids	no
hu0A9A12	Ovarian cancer	no
hu0A9A12	Prostate cancer	no
hu0A9A12	Bladder cancer	no
hu0A9A12	Kidney cancer	no
hu0A9A12	Thyroid cancer	no
hu0A9A12	Non-Hodgkin lymphoma	no
hu0A9A12	Leukemia	no
hu0A9A12	Polycythemia vera	no
hu0A9A12	Essential thrombocythemia	no
hu0A9A12	Neurofibromatosis	no
hu0A9A12	Brain cancer	no
hu0A9A12	PGP Trait & Disease Survey 2012: Endocrine, Metabolic, Nutritional, and Immunity	Survey_Processed
hu0A9A12	Timestamp	2014-10-29 08:13:38
hu0A9A12	Thyroid nodule(s)	no
hu0A9A12	Graves' disease	no
hu0A9A12	Hypothyroidism	no
hu0A9A12	Hashimoto's thyroiditis	no
hu0A9A12	Diabetes mellitus, type 1	no
hu0A9A12	Diabetes mellitus, type 2	no
hu0A9A12	Primary hyperparathyroidism	no
hu0A9A12	Growth hormone deficiency	no
hu0A9A12	Polycystic ovary syndrome (PCOS)	no
hu0A9A12	Lactose intolerance	no
hu0A9A12	High cholesterol (hypercholesterolemia)	no
hu0A9A12	High triglycerides (hypertriglyceridemia)	no
hu0A9A12	Alpha 1-antitrypsin deficiency	no
hu0A9A12	Gout	no
hu0A9A12	Hemochromatosis	no
hu0A9A12	Cystic fibrosis	no
hu0A9A12	Porphyria	no
hu0A9A12	Gilbert syndrome	no
hu0A9A12	PGP Trait & Disease Survey 2012: Blood	Survey_Processed
hu0A9A12	Timestamp	2014-10-29 08:14:12
hu0A9A12	Other condition not listed here?	none
hu0A9A12	Iron deficiency anemia	no
hu0A9A12	Pernicious anemia (a.k.a. "Addison-Biermer anemia")	no
hu0A9A12	Folate deficiency anemia	no
hu0A9A12	Hereditary spherocytosis	no
hu0A9A12	G6PD deficiency	no
hu0A9A12	Sickle cell trait (carrier)	no
hu0A9A12	Sickle cell anemia	no
hu0A9A12	Autoimmune hemolytic anemia	no
hu0A9A12	Hemophilia	no
hu0A9A12	Von Willebrand disease	no
hu0A9A12	Idiopathic thrombocytopenic purpura (ITP)	no
hu0A9A12	Hereditary thrombophilia (includes Factor V Leiden and Prothrombin G20210A)	no
hu0A9A12	Other thrombophilia (includes antiphospholipid syndrome)	no
hu0A9A12	PGP Trait & Disease Survey 2012: Nervous System	Survey_Processed
hu0A9A12	Timestamp	2014-10-29 08:14:57
hu0A9A12	Other condition not listed here?	none
hu0A9A12	Recurrent sleep paralysis	no
hu0A9A12	Parkinson's disease	no
hu0A9A12	Essential tremor	no
hu0A9A12	Huntington's disease	no
hu0A9A12	Restless legs syndrome	no
hu0A9A12	Spinal muscular atrophy	no
hu0A9A12	Amyotrophic lateral sclerosis (ALS)	no
hu0A9A12	Cluster headaches	no
hu0A9A12	Chronic tension headaches (15+ days per month, at least 6 months)	no
hu0A9A12	Multiple sclerosis (MS)	no
hu0A9A12	Cerebral palsy	no
hu0A9A12	Epilepsy	no
hu0A9A12	Migraine with aura	no
hu0A9A12	Migraine without aura	no
hu0A9A12	Narcolepsy	no
hu0A9A12	Arnold-Chiari malformation	no
hu0A9A12	Trigeminal neuralgia	no
hu0A9A12	Bell's palsy	no
hu0A9A12	Carpal tunnel syndrome	no
hu0A9A12	Hereditary motor and sensory neuropathy (includes Charcot-Marie-Tooth disease and HNPP)	no
hu0A9A12	Other peripheral neuropathy	no
hu0A9A12	Muscular dystrophy	no
hu0A9A12	PGP Trait & Disease Survey 2012: Vision and hearing	Survey_Processed
hu0A9A12	Timestamp	2014-10-29 08:15:29
hu0A9A12	Other condition not listed here?	none
hu0A9A12	Retinal detachment	no
hu0A9A12	Diabetic retinopathy	no
hu0A9A12	Hypertensive retinopathy	no
hu0A9A12	Central serous retinopathy	no
hu0A9A12	Age-related macular degeneration	no
hu0A9A12	Retinitis pigmentosa	no
hu0A9A12	Glaucoma	no
hu0A9A12	Infantile, juvenile, and presenile cataract	no
hu0A9A12	Age-related cataract	no
hu0A9A12	Traumatic cataract	no
hu0A9A12	Hyperopia (Farsightedness)	no
hu0A9A12	Myopia (Nearsightedness)	no
hu0A9A12	Astigmatism	no
hu0A9A12	Presbyopia	no
hu0A9A12	Color blindness	no
hu0A9A12	Keratoconus	no
hu0A9A12	Dry eye syndrome	no
hu0A9A12	Strabismus	no
hu0A9A12	Floaters	no
hu0A9A12	Congenital nystagmus	no
hu0A9A12	Meniere's disease	no
hu0A9A12	Otosclerosis	no
hu0A9A12	Age-related hearing loss	no
hu0A9A12	Tinnitus	no
hu0A9A12	Sensorineural hearing loss or congenital deafness	no
hu0A9A12	PGP Trait & Disease Survey 2012: Respiratory System	Survey_Processed
hu0A9A12	Timestamp	2014-10-29 08:16:27
hu0A9A12	Deviated septum	yes
hu0A9A12	Nasal polyps	no
hu0A9A12	Chronic sinusitis	no
hu0A9A12	Chronic tonsillitis	no
hu0A9A12	Allergic rhinitis	no
hu0A9A12	Chronic bronchitis	no
hu0A9A12	Emphysema	no
hu0A9A12	Asthma	no
hu0A9A12	Chronic Obstructive Pulmonary Disease (COPD)	no
hu0A9A12	PGP Trait & Disease Survey 2012: Genitourinary Systems	Survey_Processed
hu0A9A12	Timestamp	2014-10-29 08:17:46
hu0A9A12	Other condition not listed here?	none
hu0A9A12	Kidney stones	no
hu0A9A12	Acute kidney failure	no
hu0A9A12	Chronic kidney failure	no
hu0A9A12	Urinary tract infection (UTI)	no
hu0A9A12	Urethral diverticulum	no
hu0A9A12	Benign prostatic hypertrophy (BPH)	no
hu0A9A12	Male infertility	no
hu0A9A12	Peyronie's disease	no
hu0A9A12	Spermatocele	no
hu0A9A12	Fibrocystic breast disease	no
hu0A9A12	Bartholin's cyst	no
hu0A9A12	Endometriosis	no
hu0A9A12	Uterine prolapse	no
hu0A9A12	Ovarian cysts	no
hu0A9A12	Female infertility	no
hu0A9A12	PGP Trait & Disease Survey 2012: Skin and Subcutaneous Tissue	Survey_Processed
hu0A9A12	Timestamp	2014-10-29 08:18:16
hu0A9A12	Other condition not listed here?	none
hu0A9A12	Pilonidal cyst	no
hu0A9A12	Dandruff	no
hu0A9A12	Eczema	no
hu0A9A12	Allergic contact dermatitis	no
hu0A9A12	Rosacea	no
hu0A9A12	Psoriasis	no
hu0A9A12	Lichen planus	no
hu0A9A12	Keloids	no
hu0A9A12	Skin tags	no
hu0A9A12	Hair loss (includes female and male pattern baldness)	no
hu0A9A12	Alopecia areata	no
hu0A9A12	Hyperhidrosis (excessive sweating)	no
hu0A9A12	Hidradenitis suppurativa	no
hu0A9A12	Acne	no
hu0A9A12	Dermatographia	no
hu0A9A12	Cafe au lait spots	no
hu0A9A12	PGP Trait & Disease Survey 2012: Musculoskeletal System and Connective Tissue	Survey_Processed
hu0A9A12	Timestamp	2014-10-29 08:18:56
hu0A9A12	Other condition not listed here?	none
hu0A9A12	Lupus	no
hu0A9A12	Sjogren's syndrome (Sicca syndrome)	no
hu0A9A12	Rheumatoid arthritis	no
hu0A9A12	Osteoarthritis	no
hu0A9A12	Chondromalacia patella (CMP)	no
hu0A9A12	Spinal stenosis	no
hu0A9A12	Sciatica	no
hu0A9A12	Frozen shoulder	no
hu0A9A12	Rotator cuff tear	no
hu0A9A12	Tennis elbow	no
hu0A9A12	Achilles tendonitis	no
hu0A9A12	Bone spurs	no
hu0A9A12	Trigger finger	no
hu0A9A12	Bunions	no
hu0A9A12	Dupuytren's contracture	no
hu0A9A12	Plantar fasciitis	no
hu0A9A12	Fibromyalgia	no
hu0A9A12	Scheuermann's kyphosis	no
hu0A9A12	Osgood-Schlatter disease	no
hu0A9A12	Osteoporosis	no
hu0A9A12	Flatfeet	no
hu0A9A12	Postural kyphosis	no
hu0A9A12	Scoliosis	no
hu0A9A12	PGP Trait & Disease Survey 2012: Congenital Traits and Anomalies	Survey_Processed
hu0A9A12	Timestamp	2014-10-29 08:19:29
hu0A9A12	Other condition not listed here?	none
hu0A9A12	Spina bifida	no
hu0A9A12	Congenital ocular coloboma	no
hu0A9A12	Congenital heart defect	no
hu0A9A12	Cleft palate	no
hu0A9A12	Cleft uvula	no
hu0A9A12	Cleft lip	no
hu0A9A12	Tongue tie (ankyloglossia)	no
hu0A9A12	Bifid tongue (cleft tongue)	no
hu0A9A12	Infantile pyloric stenosis	no
hu0A9A12	Hirschsprung's disease	no
hu0A9A12	Hypospadias	no
hu0A9A12	Renal agenesis (missing kidney)	no
hu0A9A12	Polycystic kidney disease	no
hu0A9A12	Congenital hydronephrosis	no
hu0A9A12	Developmental dysplasia of the hip	no
hu0A9A12	Congenital clubfoot (equinovarus)	no
hu0A9A12	Polydactyly	no
hu0A9A12	Syndactyly (webbing of digits)	no
hu0A9A12	Ehlers-Danlos syndrome	no
hu0A9A12	Congenital ichthyosis	no
hu0A9A12	Single transverse palmar crease (simian crease)	no
hu0A9A12	Marfan syndrome	no
hu0A9A12	PGP Trait & Disease Survey 2012: Respiratory System	Survey_Processed
hu0A9A12	Timestamp	2014-10-29 08:22:38
hu0A9A12	Other condition not listed here?	none
hu0A9A12	Deviated septum	no
hu0A9A12	Nasal polyps	no
hu0A9A12	Chronic sinusitis	no
hu0A9A12	Chronic tonsillitis	no
hu0A9A12	Allergic rhinitis	no
hu0A9A12	Chronic bronchitis	no
hu0A9A12	Emphysema	no
hu0A9A12	Asthma	no
hu0A9A12	Chronic Obstructive Pulmonary Disease (COPD)	no
hu0A9A12	PGP Trait & Disease Survey 2012: Genitourinary Systems	Survey_Processed
hu0A9A12	Timestamp	2014-10-29 08:23:29
hu0A9A12	Other condition not listed here?	none
hu0A9A12	Can tell if notes are in tune	Not sure
hu0A9A12	Can sing a melody on key	Yes
hu0A9A12	Can recognize musical intervals	Not sure
hu0A9A12	Absolute pitch	Not sure
hu0A9A12	Participant ID	hu0A9A12
hu0A9A12	Account created	2014-10-29 01:50:11 UTC
hu0A9A12	Eligibility screening	2014-10-29 01:54:18 UTC (passed v2)
hu0A9A12	Exam	2014-10-29 04:20:32 UTC (passed v20120430)
hu0A9A12	Consent	2015-08-06 14:35:16 UTC (passed v20150505)
hu0A9A12	Kidney stones	no
hu0A9A12	Acute kidney failure	no
hu0A9A12	Chronic kidney failure	no
hu0A9A12	Urinary tract infection (UTI)	no
hu0A9A12	Urethral diverticulum	no
hu0A9A12	Benign prostatic hypertrophy (BPH)	no
hu0A9A12	Male infertility	no
hu0A9A12	Peyronie's disease	no
hu0A9A12	Spermatocele	no
hu0A9A12	Fibrocystic breast disease	no
hu0A9A12	Bartholin's cyst	no
hu0A9A12	Endometriosis	no
hu0A9A12	Uterine prolapse	no
hu0A9A12	Ovarian cysts	no
hu0A9A12	Female infertility	no
hu0A9A12	Enrolled	2014-10-29 04:25:29 UTC
hu3FF765	Participant ID	hu3FF765
hu3FF765	Account created	2014-10-24 01:49:02 UTC
hu3FF765	Eligibility screening	2014-10-24 01:51:35 UTC (passed v2)
hu3FF765	Exam	2014-10-26 16:33:52 UTC (passed v20120430)
hu3FF765	Consent	2015-08-06 14:35:15 UTC (passed v20150505)
hu3FF765	Enrolled	2014-10-28 01:36:09 UTC
huF05601	State	New York
huF05601	Zip code	10705
huF05601	PGP Participant Survey	Taken
huF05601	Timestamp	2014-04-30 15:04:46
huF05601	Year of birth	1951
huF05601	Do you have a severe genetic disease or rare genetic trait? If so, you can add a description for your public profile.	No
huF05601	Sex/Gender	Female
huF05601	Race/ethnicity	White
huF05601	Maternal grandmother: Country of origin	Ireland
huF05601	Paternal grandmother: Country of origin	Germany
huF05601	Paternal grandfather: Country of origin	Ireland
huF05601	Maternal grandfather: Country of origin	Ireland
huF05601	Month of birth	March
huF05601	Anatomical sex at birth	Female
huF05601	Maternal grandmother: Race/ethnicity	White
huF05601	Maternal grandfather: Race/ethnicity	White
huF05601	Paternal grandmother: Race/ethnicity	White
huF05601	Paternal grandfather: Race/ethnicity	White
huF05601	PGP Trait & Disease Survey 2012: Skin and Subcutaneous Tissue	Survey_Processed
huF05601	Timestamp	2014-04-30 15:20:45
huF05601	Pilonidal cyst	no
huF05601	Dandruff	yes
huF05601	Eczema	no
huF05601	Allergic contact dermatitis	no
huF05601	Rosacea	no
huF05601	Psoriasis	no
huF05601	Lichen planus	no
huF05601	Keloids	no
huF05601	Skin tags	no
huF05601	Hair loss (includes female and male pattern baldness)	no
huF05601	Alopecia areata	no
huF05601	Hyperhidrosis (excessive sweating)	no
huF05601	Hidradenitis suppurativa	no
huF05601	Acne	no
huF05601	Dermatographia	no
huF05601	Cafe au lait spots	no
huF05601	Other condition not listed here?	Polymorphous light eruption
huF05601	PGP Trait & Disease Survey 2012: Cancers	Survey_Processed
huF05601	Timestamp	2014-04-30 15:23:04
huF05601	Stomach cancer	no
huF05601	Colon cancer	no
huF05601	Rectal cancer	no
huF05601	Colon polyps	no
huF05601	Pancreatic cancer	no
huF05601	Lung cancer	no
huF05601	Melanoma	no
huF05601	Non-melanoma skin cancer	yes
huF05601	Lipoma	no
huF05601	Breast cancer	no
huF05601	Breast fibroadenoma	no
huF05601	Cervical cancer	no
huF05601	Endometrial cancer	no
huF05601	Uterine fibroids	no
huF05601	Ovarian cancer	no
huF05601	Prostate cancer	no
huF05601	Bladder cancer	no
huF05601	Kidney cancer	no
huF05601	Thyroid cancer	no
huF05601	Non-Hodgkin lymphoma	no
huF05601	Leukemia	no
huF05601	Polycythemia vera	no
huF05601	Essential thrombocythemia	no
huF05601	Neurofibromatosis	no
huF05601	Brain cancer	no
huF05601	PGP Trait & Disease Survey 2012: Cancers	Survey_Processed
huF05601	Timestamp	2014-04-30 15:23:37
huF05601	Stomach cancer	no
huF05601	Colon cancer	no
huF05601	Rectal cancer	no
huF05601	Colon polyps	no
huF05601	Pancreatic cancer	no
huF05601	Lung cancer	no
huF05601	Melanoma	no
huF05601	Non-melanoma skin cancer	yes
huF05601	Lipoma	no
huF05601	Breast cancer	no
huF05601	Breast fibroadenoma	no
huF05601	Cervical cancer	no
huF05601	Endometrial cancer	no
huF05601	Uterine fibroids	no
huF05601	Ovarian cancer	no
huF05601	Prostate cancer	no
huF05601	Bladder cancer	no
huF05601	Kidney cancer	no
huF05601	Thyroid cancer	no
huF05601	Non-Hodgkin lymphoma	no
huF05601	Leukemia	no
huF05601	Polycythemia vera	no
huF05601	Essential thrombocythemia	no
huF05601	Neurofibromatosis	no
huF05601	Brain cancer	no
huF05601	PGP Trait & Disease Survey 2012: Endocrine, Metabolic, Nutritional, and Immunity	Survey_Processed
huF05601	Timestamp	2014-04-30 15:24:22
huF05601	Thyroid nodule(s)	no
huF05601	Graves' disease	no
huF05601	Hypothyroidism	no
huF05601	Hashimoto's thyroiditis	no
huF05601	Diabetes mellitus, type 1	no
huF05601	Diabetes mellitus, type 2	no
huF05601	Primary hyperparathyroidism	no
huF05601	Growth hormone deficiency	no
huF05601	Polycystic ovary syndrome (PCOS)	no
huF05601	Lactose intolerance	no
huF05601	High cholesterol (hypercholesterolemia)	yes
huF05601	High triglycerides (hypertriglyceridemia)	no
huF05601	Alpha 1-antitrypsin deficiency	no
huF05601	Gout	no
huF05601	Hemochromatosis	no
huF05601	Cystic fibrosis	no
huF05601	Porphyria	no
huF05601	Gilbert syndrome	no
huF05601	Other condition not listed here?	High blood pressure
huF05601	PGP Trait & Disease Survey 2012: Blood	Survey_Processed
huF05601	Timestamp	2014-04-30 15:25:02
huF05601	Iron deficiency anemia	no
huF05601	Pernicious anemia (a.k.a. "Addison-Biermer anemia")	no
huF05601	Folate deficiency anemia	no
huF05601	Hereditary spherocytosis	no
huF05601	G6PD deficiency	no
huF05601	Sickle cell trait (carrier)	no
huF05601	Sickle cell anemia	no
huF05601	Autoimmune hemolytic anemia	no
huF05601	Hemophilia	no
huF05601	Von Willebrand disease	no
huF05601	Idiopathic thrombocytopenic purpura (ITP)	no
huF05601	Hereditary thrombophilia (includes Factor V Leiden and Prothrombin G20210A)	no
huF05601	Other thrombophilia (includes antiphospholipid syndrome)	no
huF05601	PGP Trait & Disease Survey 2012: Nervous System	Survey_Processed
huF05601	Timestamp	2014-04-30 15:25:44
huF05601	Recurrent sleep paralysis	no
huF05601	Parkinson's disease	no
huF05601	Essential tremor	no
huF05601	Huntington's disease	no
huF05601	Restless legs syndrome	no
huF05601	Spinal muscular atrophy	no
huF05601	Amyotrophic lateral sclerosis (ALS)	no
huF05601	Cluster headaches	no
huF05601	Chronic tension headaches (15+ days per month, at least 6 months)	no
huF05601	Multiple sclerosis (MS)	no
huF05601	Cerebral palsy	no
huF05601	Epilepsy	no
huF05601	Migraine with aura	no
huF05601	Migraine without aura	no
huF05601	Narcolepsy	no
huF05601	Arnold-Chiari malformation	no
huF05601	Trigeminal neuralgia	no
huF05601	Bell's palsy	no
huF05601	Carpal tunnel syndrome	yes
huF05601	Hereditary motor and sensory neuropathy (includes Charcot-Marie-Tooth disease and HNPP)	no
huF05601	Other peripheral neuropathy	no
huF05601	Muscular dystrophy	no
huF05601	PGP Trait & Disease Survey 2012: Vision and hearing	Survey_Processed
huF05601	Timestamp	2014-04-30 15:26:42
huF05601	Retinal detachment	no
huF05601	Diabetic retinopathy	no
huF05601	Hypertensive retinopathy	no
huF05601	Central serous retinopathy	no
huF05601	Age-related macular degeneration	no
huF05601	Retinitis pigmentosa	no
huF05601	Glaucoma	no
huF05601	Infantile, juvenile, and presenile cataract	no
huF05601	Age-related cataract	no
huF05601	Traumatic cataract	no
huF05601	Hyperopia (Farsightedness)	no
huF05601	Myopia (Nearsightedness)	yes
huF05601	Astigmatism	no
huF05601	Presbyopia	no
huF05601	Color blindness	no
huF05601	Keratoconus	no
huF05601	Dry eye syndrome	no
huF05601	Strabismus	no
huF05601	Floaters	no
huF05601	Congenital nystagmus	no
huF05601	Meniere's disease	no
huF05601	Otosclerosis	no
huF05601	Age-related hearing loss	no
huF05601	Tinnitus	no
huF05601	Sensorineural hearing loss or congenital deafness	no
huF05601	PGP Trait & Disease Survey 2012: Circulatory System	Survey_Processed
huF05601	Timestamp	2014-04-30 15:27:37
huF05601	Hypertension	yes
huF05601	Myocardial infarction (heart attack)	no
huF05601	Angina	no
huF05601	Pulmonary embolism	no
huF05601	Mitral valve prolapse	no
huF05601	Hypertrophic cardiomyopathy	no
huF05601	Dilated cardiomyopathy	no
huF05601	Restrictive cardiomyopathy	no
huF05601	Other cardiomyopathy (including ARVD)	no
huF05601	Bundle branch block	yes
huF05601	Wolff-Parkinson-White (WPW) Syndrome	no
huF05601	Long QT Syndrome	no
huF05601	Heart block	no
huF05601	Atrial fibrillation	no
huF05601	Premature ventricular contractions	no
huF05601	Sick sinus syndrome (includes tachy-brady syndrome)	no
huF05601	Cardiac arrhythmia	no
huF05601	Congestive heart failure	no
huF05601	Stroke	no
huF05601	Aortic aneurysm	no
huF05601	Other aneurysm	no
huF05601	Raynaud's phenomenon	no
huF05601	Kawasaki disease	no
huF05601	Hereditary hemorrhagic telangiectasia (also known as Osler-Weber-Rendu syndrome)	no
huF05601	Deep vein thrombosis (DVT)	no
huF05601	Varicose veins	no
huF05601	Hemorrhoids	no
huF05601	Varicocele	no
huF05601	PGP Trait & Disease Survey 2012: Respiratory System	Survey_Processed
huF05601	Timestamp	2014-04-30 15:28:05
huF05601	Deviated septum	no
huF05601	Nasal polyps	no
huF05601	Chronic sinusitis	no
huF05601	Chronic tonsillitis	no
huF05601	Allergic rhinitis	yes
huF05601	Chronic bronchitis	no
huF05601	Emphysema	no
huF05601	Asthma	no
huF05601	Chronic Obstructive Pulmonary Disease (COPD)	no
huF05601	PGP Trait & Disease Survey 2012: Digestive System	Survey_Processed
huF05601	Timestamp	2014-04-30 15:29:24
huF05601	Impacted tooth	no
huF05601	Dental cavities	yes
huF05601	Gingivitis	yes
huF05601	Temporomandibular joint (TMJ) disorder	yes
huF05601	Canker sores (oral ulcers)	yes
huF05601	Geographic tongue	no
huF05601	Fissured tongue	no
huF05601	Gastroesophageal reflux disease (GERD)	no
huF05601	Barrett's esophagus	no
huF05601	Peptic ulcer (stomach or duodenum)	no
huF05601	Appendicitis	no
huF05601	Inguinal hernia	no
huF05601	Hiatal hernia	no
huF05601	Crohn's disease	no
huF05601	Ulcerative colitis	no
huF05601	Diverticulosis	no
huF05601	Irritable bowel syndrome (IBS)	no
huF05601	Rectal prolapse	no
huF05601	Acute liver failure	no
huF05601	Chronic liver disease and cirrhosis	no
huF05601	Nonalcoholic fatty liver disease (NAFLD)	no
huF05601	Gallstones	no
huF05601	Celiac disease	no
huF05601	PGP Trait & Disease Survey 2012: Genitourinary Systems	Survey_Processed
huF05601	Timestamp	2014-04-30 15:30:07
huF05601	Kidney stones	no
huF05601	Acute kidney failure	no
huF05601	Chronic kidney failure	no
huF05601	Urinary tract infection (UTI)	yes
huF05601	Urethral diverticulum	no
huF05601	Benign prostatic hypertrophy (BPH)	no
huF05601	Male infertility	no
huF05601	Peyronie's disease	no
huF05601	Spermatocele	no
huF05601	Fibrocystic breast disease	no
huF05601	Bartholin's cyst	no
huF05601	Endometriosis	no
huF05601	Uterine prolapse	no
huF05601	Ovarian cysts	no
huF05601	Female infertility	no
huF05601	PGP Trait & Disease Survey 2012: Musculoskeletal System and Connective Tissue	Survey_Processed
huF05601	Timestamp	2014-04-30 15:30:48
huF05601	Lupus	no
huF05601	Sjogren's syndrome (Sicca syndrome)	no
huF05601	Rheumatoid arthritis	no
huF05601	Osteoarthritis	yes
huF05601	Chondromalacia patella (CMP)	no
huF05601	Spinal stenosis	no
huF05601	Sciatica	no
huF05601	Frozen shoulder	no
huF05601	Rotator cuff tear	no
huF05601	Tennis elbow	no
huF05601	Achilles tendonitis	no
huF05601	Bone spurs	no
huF05601	Trigger finger	no
huF05601	Bunions	yes
huF05601	Dupuytren's contracture	no
huF05601	Plantar fasciitis	no
huF05601	Fibromyalgia	no
huF05601	Scheuermann's kyphosis	no
huF05601	Osgood-Schlatter disease	no
huF05601	Osteoporosis	yes
huF05601	Flatfeet	no
huF05601	Postural kyphosis	no
huF05601	Scoliosis	no
huF05601	PGP Trait & Disease Survey 2012: Congenital Traits and Anomalies	Survey_Processed
huF05601	Timestamp	2014-04-30 15:31:35
huF05601	Can tell if notes are in tune	Yes
huF05601	Can sing a melody on key	Yes
huF05601	Can recognize musical intervals	Not sure
huF05601	Absolute pitch	No
huF05601	Participant ID	huF05601
huF05601	Account created	2014-04-29 13:03:06 UTC
huF05601	Eligibility screening	2014-04-29 13:05:49 UTC (passed v2)
huF05601	Exam	2014-04-30 18:52:18 UTC (passed v20120430)
huF05601	Consent	2015-08-06 14:34:38 UTC (passed v20150505)
huF05601	Spina bifida	no
huF05601	Congenital ocular coloboma	no
huF05601	Congenital heart defect	no
huF05601	Cleft palate	no
huF05601	Cleft uvula	no
huF05601	Cleft lip	no
huF05601	Tongue tie (ankyloglossia)	no
huF05601	Bifid tongue (cleft tongue)	no
huF05601	Infantile pyloric stenosis	no
huF05601	Hirschsprung's disease	no
huF05601	Hypospadias	no
huF05601	Renal agenesis (missing kidney)	no
huF05601	Polycystic kidney disease	no
huF05601	Congenital hydronephrosis	no
huF05601	Developmental dysplasia of the hip	no
huF05601	Congenital clubfoot (equinovarus)	no
huF05601	Polydactyly	no
huF05601	Syndactyly (webbing of digits)	no
huF05601	Ehlers-Danlos syndrome	no
huF05601	Congenital ichthyosis	no
huF05601	Single transverse palmar crease (simian crease)	no
huF05601	Marfan syndrome	no
huF05601	Enrolled	2014-04-30 18:56:06 UTC
huF8A8E4	Participant ID	huF8A8E4
huF8A8E4	Account created	2014-05-18 21:43:25 UTC
huF8A8E4	Eligibility screening	2014-05-18 21:47:44 UTC (passed v2)
huF8A8E4	Exam	2014-05-18 22:08:50 UTC (passed v20120430)
huF8A8E4	Consent	2015-08-06 14:34:48 UTC (passed v20150505)
huF8A8E4	Enrolled	2014-05-18 22:14:02 UTC
hu164279	State	New York
hu164279	Zip code	10956
hu164279	PGP Participant Survey	Taken
hu164279	Timestamp	2012-04-10 11:17:27
hu164279	Year of birth	21-29 years
hu164279	Which statement best describes you?	I am comfortable making my genome sequence data publicly available without prior review.
hu164279	Severe disease or rare genetic trait	No
hu164279	Sex/Gender	Female
hu164279	Race/ethnicity	Black or African American
hu164279	Maternal grandmother: Country of origin	Jamaica
hu164279	Paternal grandmother: Country of origin	Trinidad and Tobago
hu164279	Paternal grandfather: Country of origin	United States
hu164279	Maternal grandfather: Country of origin	United States
hu164279	Enrollment of relatives	No
hu164279	Enrollment of older individuals	No
hu164279	Enrollment of parents	No
hu164279	Have you uploaded genetic data to your PGP participant profile?	No, I have no genetic data.
hu164279	Have you used the PGP web interface to record a designated proxy?	Yes
hu164279	Have you uploaded health record data using our Google Health or Microsoft Healthvault interfaces?	No, but I plan to
hu164279	Blood sample	Yes
hu164279	Saliva sample	Yes
hu164279	Microbiome samples	Yes
hu164279	Tissue samples from surgery	Yes
hu164279	Tissue samples from autopsy	Yes
hu164279	PGP Participant Survey	Taken
hu164279	Timestamp	2012-05-23 11:18:05
hu164279	Year of birth	21-29 years
hu164279	Which statement best describes you?	I am comfortable making my genome sequence data publicly available without prior review.
hu164279	Severe disease or rare genetic trait	No
hu164279	Sex/Gender	Female
hu164279	Race/ethnicity	Black or African American
hu164279	Maternal grandmother: Country of origin	Jamaica
hu164279	Paternal grandmother: Country of origin	Trinidad and Tobago
hu164279	Paternal grandfather: Country of origin	United States
hu164279	Maternal grandfather: Country of origin	United States
hu164279	Enrollment of relatives	No
hu164279	Enrollment of older individuals	No
hu164279	Enrollment of parents	No
hu164279	Have you uploaded genetic data to your PGP participant profile?	No, I have no genetic data.
hu164279	Have you used the PGP web interface to record a designated proxy?	Yes
hu164279	Have you uploaded health record data using our Google Health or Microsoft Healthvault interfaces?	No, but I plan to
hu164279	Blood sample	Yes
hu164279	Microbiome samples	Yes
hu164279	Tissue samples from surgery	No
hu164279	Tissue samples from autopsy	Yes
hu164279	Can tell if notes are in tune	Not sure
hu164279	Can sing a melody on key	Not sure
hu164279	Can recognize musical intervals	Not sure
hu164279	Absolute pitch	Not sure
hu164279	Participant ID	hu164279
hu164279	Account created	2012-04-04 12:28:08 UTC
hu164279	Eligibility screening	2012-04-04 12:29:45 UTC (passed v2)
hu164279	Exam	2012-04-04 13:23:49 UTC (passed v2)
hu164279	Consent	2015-08-06 14:31:53 UTC (passed v20150505)
hu164279	Enrolled	2012-04-09 01:51:43 UTC
huEC83E7	St. Louis, MO blood collection December 29, 2014	y
huEC83E7	State	Iowa
huEC83E7	Zip code	52001
huEC83E7	child	huD4B8A2
huEC83E7	child	huFE9B93
huEC83E7	PGP Participant Survey	Taken
huEC83E7	Timestamp	2014-12-12 14:04:22
huEC83E7	Year of birth	1953
huEC83E7	Sex/Gender	Female
huEC83E7	Race/ethnicity	White
huEC83E7	Maternal grandmother: Country of origin	United States
huEC83E7	Paternal grandmother: Country of origin	United States
huEC83E7	Paternal grandfather: Country of origin	United States
huEC83E7	Maternal grandfather: Country of origin	United States
huEC83E7	Month of birth	October
huEC83E7	Anatomical sex at birth	Female
huEC83E7	Maternal grandmother: Race/ethnicity	White
huEC83E7	Maternal grandfather: Race/ethnicity	White
huEC83E7	Paternal grandmother: Race/ethnicity	White
huEC83E7	Paternal grandfather: Race/ethnicity	White
huEC83E7	PGP Trait & Disease Survey 2012: Cancers	Survey_Processed
huEC83E7	Timestamp	2014-12-12 14:07:33
huEC83E7	Stomach cancer	no
huEC83E7	Colon cancer	no
huEC83E7	Rectal cancer	no
huEC83E7	Colon polyps	no
huEC83E7	Pancreatic cancer	no
huEC83E7	Lung cancer	no
huEC83E7	Melanoma	no
huEC83E7	Non-melanoma skin cancer	no
huEC83E7	Lipoma	no
huEC83E7	Breast cancer	no
huEC83E7	Breast fibroadenoma	no
huEC83E7	Cervical cancer	no
huEC83E7	Endometrial cancer	no
huEC83E7	Uterine fibroids	no
huEC83E7	Ovarian cancer	no
huEC83E7	Prostate cancer	no
huEC83E7	Bladder cancer	no
huEC83E7	Kidney cancer	no
huEC83E7	Thyroid cancer	no
huEC83E7	Non-Hodgkin lymphoma	no
huEC83E7	Leukemia	no
huEC83E7	Polycythemia vera	no
huEC83E7	Essential thrombocythemia	no
huEC83E7	Neurofibromatosis	no
huEC83E7	Brain cancer	no
huEC83E7	PGP Trait & Disease Survey 2012: Endocrine, Metabolic, Nutritional, and Immunity	Survey_Processed
huEC83E7	Timestamp	2014-12-12 14:08:37
huEC83E7	Thyroid nodule(s)	no
huEC83E7	Graves' disease	no
huEC83E7	Hypothyroidism	no
huEC83E7	Hashimoto's thyroiditis	no
huEC83E7	Diabetes mellitus, type 1	no
huEC83E7	Diabetes mellitus, type 2	no
huEC83E7	Primary hyperparathyroidism	no
huEC83E7	Growth hormone deficiency	no
huEC83E7	Polycystic ovary syndrome (PCOS)	no
huEC83E7	Lactose intolerance	no
huEC83E7	High cholesterol (hypercholesterolemia)	no
huEC83E7	High triglycerides (hypertriglyceridemia)	no
huEC83E7	Alpha 1-antitrypsin deficiency	no
huEC83E7	Gout	no
huEC83E7	Hemochromatosis	no
huEC83E7	Cystic fibrosis	no
huEC83E7	Porphyria	no
huEC83E7	Gilbert syndrome	no
huEC83E7	PGP Trait & Disease Survey 2012: Blood	Survey_Processed
huEC83E7	Timestamp	2014-12-12 14:09:23
huEC83E7	Iron deficiency anemia	no
huEC83E7	Pernicious anemia (a.k.a. "Addison-Biermer anemia")	no
huEC83E7	Folate deficiency anemia	no
huEC83E7	Hereditary spherocytosis	no
huEC83E7	G6PD deficiency	no
huEC83E7	Sickle cell trait (carrier)	no
huEC83E7	Sickle cell anemia	no
huEC83E7	Autoimmune hemolytic anemia	no
huEC83E7	Hemophilia	no
huEC83E7	Von Willebrand disease	no
huEC83E7	Idiopathic thrombocytopenic purpura (ITP)	no
huEC83E7	Hereditary thrombophilia (includes Factor V Leiden and Prothrombin G20210A)	no
huEC83E7	Other thrombophilia (includes antiphospholipid syndrome)	no
huEC83E7	PGP Trait & Disease Survey 2012: Nervous System	Survey_Processed
huEC83E7	Timestamp	2014-12-12 14:10:13
huEC83E7	Recurrent sleep paralysis	no
huEC83E7	Parkinson's disease	no
huEC83E7	Essential tremor	no
huEC83E7	Huntington's disease	no
huEC83E7	Restless legs syndrome	yes
huEC83E7	Spinal muscular atrophy	no
huEC83E7	Amyotrophic lateral sclerosis (ALS)	no
huEC83E7	Cluster headaches	no
huEC83E7	Chronic tension headaches (15+ days per month, at least 6 months)	no
huEC83E7	Multiple sclerosis (MS)	no
huEC83E7	Cerebral palsy	no
huEC83E7	Epilepsy	no
huEC83E7	Migraine with aura	no
huEC83E7	Migraine without aura	no
huEC83E7	Narcolepsy	no
huEC83E7	Arnold-Chiari malformation	no
huEC83E7	Trigeminal neuralgia	no
huEC83E7	Bell's palsy	no
huEC83E7	Carpal tunnel syndrome	no
huEC83E7	Hereditary motor and sensory neuropathy (includes Charcot-Marie-Tooth disease and HNPP)	no
huEC83E7	Other peripheral neuropathy	no
huEC83E7	Muscular dystrophy	no
huEC83E7	PGP Trait & Disease Survey 2012: Vision and hearing	Survey_Processed
huEC83E7	Timestamp	2014-12-12 14:11:31
huEC83E7	Retinal detachment	no
huEC83E7	Diabetic retinopathy	no
huEC83E7	Hypertensive retinopathy	no
huEC83E7	Central serous retinopathy	no
huEC83E7	Age-related macular degeneration	no
huEC83E7	Retinitis pigmentosa	no
huEC83E7	Glaucoma	no
huEC83E7	Infantile, juvenile, and presenile cataract	no
huEC83E7	Age-related cataract	yes
huEC83E7	Traumatic cataract	no
huEC83E7	Hyperopia (Farsightedness)	no
huEC83E7	Myopia (Nearsightedness)	yes
huEC83E7	Astigmatism	yes
huEC83E7	Presbyopia	no
huEC83E7	Color blindness	no
huEC83E7	Keratoconus	no
huEC83E7	Dry eye syndrome	no
huEC83E7	Strabismus	no
huEC83E7	Floaters	no
huEC83E7	Congenital nystagmus	no
huEC83E7	Meniere's disease	no
huEC83E7	Otosclerosis	no
huEC83E7	Age-related hearing loss	no
huEC83E7	Tinnitus	no
huEC83E7	Sensorineural hearing loss or congenital deafness	no
huEC83E7	PGP Trait & Disease Survey 2012: Circulatory System	Survey_Processed
huEC83E7	Timestamp	2014-12-12 14:12:35
huEC83E7	Hypertension	yes
huEC83E7	Myocardial infarction (heart attack)	no
huEC83E7	Angina	no
huEC83E7	Pulmonary embolism	no
huEC83E7	Mitral valve prolapse	no
huEC83E7	Hypertrophic cardiomyopathy	no
huEC83E7	Dilated cardiomyopathy	no
huEC83E7	Restrictive cardiomyopathy	no
huEC83E7	Other cardiomyopathy (including ARVD)	no
huEC83E7	Bundle branch block	no
huEC83E7	Wolff-Parkinson-White (WPW) Syndrome	no
huEC83E7	Long QT Syndrome	no
huEC83E7	Heart block	no
huEC83E7	Atrial fibrillation	no
huEC83E7	Premature ventricular contractions	no
huEC83E7	Sick sinus syndrome (includes tachy-brady syndrome)	no
huEC83E7	Cardiac arrhythmia	no
huEC83E7	Congestive heart failure	no
huEC83E7	Stroke	no
huEC83E7	Aortic aneurysm	no
huEC83E7	Other aneurysm	no
huEC83E7	Raynaud's phenomenon	no
huEC83E7	Kawasaki disease	no
huEC83E7	Hereditary hemorrhagic telangiectasia (also known as Osler-Weber-Rendu syndrome)	no
huEC83E7	Deep vein thrombosis (DVT)	no
huEC83E7	Varicose veins	no
huEC83E7	Hemorrhoids	yes
huEC83E7	Varicocele	no
huEC83E7	PGP Trait & Disease Survey 2012: Respiratory System	Survey_Processed
huEC83E7	Timestamp	2014-12-12 14:13:13
huEC83E7	Deviated septum	no
huEC83E7	Nasal polyps	no
huEC83E7	Chronic sinusitis	no
huEC83E7	Chronic tonsillitis	no
huEC83E7	Allergic rhinitis	no
huEC83E7	Chronic bronchitis	no
huEC83E7	Emphysema	yes
huEC83E7	Asthma	no
huEC83E7	Chronic Obstructive Pulmonary Disease (COPD)	no
huEC83E7	PGP Trait & Disease Survey 2012: Digestive System	Survey_Processed
huEC83E7	Timestamp	2014-12-12 14:14:22
huEC83E7	Impacted tooth	yes
huEC83E7	Dental cavities	yes
huEC83E7	Gingivitis	no
huEC83E7	Temporomandibular joint (TMJ) disorder	no
huEC83E7	Canker sores (oral ulcers)	no
huEC83E7	Geographic tongue	no
huEC83E7	Fissured tongue	no
huEC83E7	Gastroesophageal reflux disease (GERD)	no
huEC83E7	Barrett's esophagus	no
huEC83E7	Peptic ulcer (stomach or duodenum)	no
huEC83E7	Appendicitis	no
huEC83E7	Inguinal hernia	no
huEC83E7	Hiatal hernia	yes
huEC83E7	Crohn's disease	no
huEC83E7	Ulcerative colitis	no
huEC83E7	Diverticulosis	no
huEC83E7	Irritable bowel syndrome (IBS)	no
huEC83E7	Rectal prolapse	no
huEC83E7	Acute liver failure	no
huEC83E7	Chronic liver disease and cirrhosis	no
huEC83E7	Nonalcoholic fatty liver disease (NAFLD)	no
huEC83E7	Gallstones	no
huEC83E7	Celiac disease	no
huEC83E7	PGP Trait & Disease Survey 2012: Genitourinary Systems	Survey_Processed
huEC83E7	Timestamp	2014-12-12 14:15:11
huEC83E7	Kidney stones	no
huEC83E7	Acute kidney failure	no
huEC83E7	Chronic kidney failure	no
huEC83E7	Urinary tract infection (UTI)	yes
huEC83E7	Urethral diverticulum	no
huEC83E7	Benign prostatic hypertrophy (BPH)	no
huEC83E7	Male infertility	no
huEC83E7	Peyronie's disease	no
huEC83E7	Spermatocele	no
huEC83E7	Fibrocystic breast disease	yes
huEC83E7	Bartholin's cyst	no
huEC83E7	Endometriosis	no
huEC83E7	Uterine prolapse	no
huEC83E7	Ovarian cysts	no
huEC83E7	Female infertility	no
huEC83E7	PGP Trait & Disease Survey 2012: Skin and Subcutaneous Tissue	Survey_Processed
huEC83E7	Timestamp	2014-12-12 14:15:52
huEC83E7	Pilonidal cyst	no
huEC83E7	Dandruff	no
huEC83E7	Eczema	no
huEC83E7	Allergic contact dermatitis	yes
huEC83E7	Rosacea	no
huEC83E7	Psoriasis	no
huEC83E7	Lichen planus	no
huEC83E7	Keloids	no
huEC83E7	Skin tags	no
huEC83E7	Hair loss (includes female and male pattern baldness)	no
huEC83E7	Alopecia areata	no
huEC83E7	Hyperhidrosis (excessive sweating)	no
huEC83E7	Hidradenitis suppurativa	no
huEC83E7	Acne	yes
huEC83E7	Dermatographia	no
huEC83E7	Cafe au lait spots	no
huEC83E7	PGP Trait & Disease Survey 2012: Musculoskeletal System and Connective Tissue	Survey_Processed
huEC83E7	Timestamp	2014-12-12 14:16:41
huEC83E7	Lupus	no
huEC83E7	Sjogren's syndrome (Sicca syndrome)	no
huEC83E7	Rheumatoid arthritis	no
huEC83E7	Osteoarthritis	no
huEC83E7	Chondromalacia patella (CMP)	no
huEC83E7	Spinal stenosis	no
huEC83E7	Sciatica	no
huEC83E7	Frozen shoulder	no
huEC83E7	Rotator cuff tear	no
huEC83E7	Tennis elbow	yes
huEC83E7	Achilles tendonitis	no
huEC83E7	Bone spurs	no
huEC83E7	Trigger finger	no
huEC83E7	Bunions	yes
huEC83E7	Dupuytren's contracture	no
huEC83E7	Plantar fasciitis	no
huEC83E7	Fibromyalgia	no
huEC83E7	Scheuermann's kyphosis	no
huEC83E7	Osgood-Schlatter disease	no
huEC83E7	Osteoporosis	no
huEC83E7	Flatfeet	no
huEC83E7	Postural kyphosis	no
huEC83E7	Scoliosis	no
huEC83E7	PGP Trait & Disease Survey 2012: Musculoskeletal System and Connective Tissue	Survey_Processed
huEC83E7	Timestamp	2014-12-12 14:17:16
huEC83E7	Lupus	no
huEC83E7	Sjogren's syndrome (Sicca syndrome)	no
huEC83E7	Rheumatoid arthritis	no
huEC83E7	Osteoarthritis	no
huEC83E7	Chondromalacia patella (CMP)	no
huEC83E7	Spinal stenosis	no
huEC83E7	Sciatica	no
huEC83E7	Frozen shoulder	no
huEC83E7	Rotator cuff tear	no
huEC83E7	Tennis elbow	yes
huEC83E7	Achilles tendonitis	no
huEC83E7	Bone spurs	no
huEC83E7	Trigger finger	no
huEC83E7	Bunions	yes
huEC83E7	Dupuytren's contracture	no
huEC83E7	Plantar fasciitis	no
huEC83E7	Fibromyalgia	no
huEC83E7	Scheuermann's kyphosis	no
huEC83E7	Osgood-Schlatter disease	no
huEC83E7	Osteoporosis	no
huEC83E7	Flatfeet	no
huEC83E7	Postural kyphosis	no
huEC83E7	Scoliosis	no
huEC83E7	PGP Trait & Disease Survey 2012: Congenital Traits and Anomalies	Survey_Processed
huEC83E7	Timestamp	2014-12-12 14:18:05
huEC83E7	Spina bifida	no
huEC83E7	Congenital ocular coloboma	no
huEC83E7	Congenital heart defect	no
huEC83E7	Cleft palate	no
huEC83E7	Cleft uvula	no
huEC83E7	Cleft lip	no
huEC83E7	Tongue tie (ankyloglossia)	no
huEC83E7	Bifid tongue (cleft tongue)	no
huEC83E7	Infantile pyloric stenosis	no
huEC83E7	Hirschsprung's disease	no
huEC83E7	Hypospadias	no
huEC83E7	Renal agenesis (missing kidney)	no
huEC83E7	Polycystic kidney disease	no
huEC83E7	Congenital hydronephrosis	no
huEC83E7	Developmental dysplasia of the hip	no
huEC83E7	Congenital clubfoot (equinovarus)	no
huEC83E7	Polydactyly	no
huEC83E7	Syndactyly (webbing of digits)	no
huEC83E7	Ehlers-Danlos syndrome	no
huEC83E7	Congenital ichthyosis	no
huEC83E7	Single transverse palmar crease (simian crease)	no
huEC83E7	Marfan syndrome	no
huEC83E7	PGP Trait & Disease Survey 2012: Musculoskeletal System and Connective Tissue	Survey_Processed
huEC83E7	Timestamp	2014-12-12 14:22:29
huEC83E7	Lupus	no
huEC83E7	Sjogren's syndrome (Sicca syndrome)	no
huEC83E7	Rheumatoid arthritis	no
huEC83E7	Osteoarthritis	no
huEC83E7	Chondromalacia patella (CMP)	no
huEC83E7	Spinal stenosis	no
huEC83E7	Sciatica	no
huEC83E7	Frozen shoulder	no
huEC83E7	Rotator cuff tear	no
huEC83E7	Tennis elbow	yes
huEC83E7	Achilles tendonitis	no
huEC83E7	Bone spurs	no
huEC83E7	Trigger finger	no
huEC83E7	Bunions	yes
huEC83E7	Dupuytren's contracture	no
huEC83E7	Plantar fasciitis	no
huEC83E7	Fibromyalgia	no
huEC83E7	Scheuermann's kyphosis	no
huEC83E7	Osgood-Schlatter disease	no
huEC83E7	Osteoporosis	no
huEC83E7	Flatfeet	no
huEC83E7	Postural kyphosis	no
huEC83E7	Scoliosis	no
huEC83E7	Can tell if notes are in tune	No
huEC83E7	Can sing a melody on key	No
huEC83E7	Can recognize musical intervals	Not sure
huEC83E7	Absolute pitch	No
huEC83E7	Participant ID	huEC83E7
huEC83E7	Account created	2014-12-07 02:26:54 UTC
huEC83E7	Eligibility screening	2014-12-07 02:31:56 UTC (passed v2)
huEC83E7	Exam	2014-12-07 03:31:08 UTC (passed v20120430)
huEC83E7	Consent	2015-08-06 14:35:23 UTC (passed v20150505)
huEC83E7	Enrolled	2014-12-07 03:37:20 UTC
huE1DE08	State	Illinois
huE1DE08	Zip code	61820
huE1DE08	PGP Participant Survey	Taken
huE1DE08	Timestamp	2013-06-18 21:53:04
huE1DE08	Year of birth	30-39 years
huE1DE08	Which statement best describes you?	I am comfortable making my genome sequence data publicly available without prior review.
huE1DE08	Severe disease or rare genetic trait	No
huE1DE08	Sex/Gender	Male
huE1DE08	Race/ethnicity	Asian
huE1DE08	Maternal grandmother: Country of origin	India
huE1DE08	Paternal grandmother: Country of origin	India
huE1DE08	Paternal grandfather: Country of origin	India
huE1DE08	Maternal grandfather: Country of origin	India
huE1DE08	Enrollment of relatives	No
huE1DE08	Enrollment of older individuals	Yes
huE1DE08	Enrollment of parents	Maybe
huE1DE08	Have you uploaded genetic data to your PGP participant profile?	No, I have no genetic data.
huE1DE08	Have you used the PGP web interface to record a designated proxy?	Yes
huE1DE08	Have you uploaded health record data using our Google Health or Microsoft Healthvault interfaces?	No, but I plan to
huE1DE08	Blood sample	Yes
huE1DE08	Saliva sample	Yes
huE1DE08	Microbiome samples	Yes
huE1DE08	Tissue samples from surgery	Yes
huE1DE08	Tissue samples from autopsy	Yes
huE1DE08	PGP Trait & Disease Survey 2012: Cancers	Survey_Processed
huE1DE08	Timestamp	2013-06-18 21:53:57
huE1DE08	Stomach cancer	no
huE1DE08	Colon cancer	no
huE1DE08	Rectal cancer	no
huE1DE08	Colon polyps	no
huE1DE08	Pancreatic cancer	no
huE1DE08	Lung cancer	no
huE1DE08	Melanoma	no
huE1DE08	Non-melanoma skin cancer	no
huE1DE08	Lipoma	no
huE1DE08	Breast cancer	no
huE1DE08	Breast fibroadenoma	no
huE1DE08	Cervical cancer	no
huE1DE08	Endometrial cancer	no
huE1DE08	Uterine fibroids	no
huE1DE08	Ovarian cancer	no
huE1DE08	Prostate cancer	no
huE1DE08	Bladder cancer	no
huE1DE08	Kidney cancer	no
huE1DE08	Thyroid cancer	no
huE1DE08	Non-Hodgkin lymphoma	no
huE1DE08	Leukemia	no
huE1DE08	Polycythemia vera	no
huE1DE08	Essential thrombocythemia	no
huE1DE08	Neurofibromatosis	no
huE1DE08	Brain cancer	no
huE1DE08	PGP Trait & Disease Survey 2012: Endocrine, Metabolic, Nutritional, and Immunity	Survey_Processed
huE1DE08	Timestamp	2013-06-18 21:54:28
huE1DE08	Thyroid nodule(s)	no
huE1DE08	Graves' disease	no
huE1DE08	Hypothyroidism	no
huE1DE08	Hashimoto's thyroiditis	no
huE1DE08	Diabetes mellitus, type 1	no
huE1DE08	Diabetes mellitus, type 2	no
huE1DE08	Primary hyperparathyroidism	no
huE1DE08	Growth hormone deficiency	no
huE1DE08	Polycystic ovary syndrome (PCOS)	no
huE1DE08	Lactose intolerance	no
huE1DE08	High cholesterol (hypercholesterolemia)	no
huE1DE08	High triglycerides (hypertriglyceridemia)	no
huE1DE08	Alpha 1-antitrypsin deficiency	no
huE1DE08	Gout	no
huE1DE08	Hemochromatosis	no
huE1DE08	Cystic fibrosis	no
huE1DE08	Porphyria	no
huE1DE08	Gilbert syndrome	no
huE1DE08	PGP Trait & Disease Survey 2012: Blood	Survey_Processed
huE1DE08	Timestamp	2013-06-18 21:55:01
huE1DE08	Iron deficiency anemia	no
huE1DE08	Pernicious anemia (a.k.a. "Addison-Biermer anemia")	no
huE1DE08	Folate deficiency anemia	no
huE1DE08	Hereditary spherocytosis	no
huE1DE08	G6PD deficiency	no
huE1DE08	Sickle cell trait (carrier)	no
huE1DE08	Sickle cell anemia	no
huE1DE08	Autoimmune hemolytic anemia	no
huE1DE08	Hemophilia	no
huE1DE08	Von Willebrand disease	no
huE1DE08	Idiopathic thrombocytopenic purpura (ITP)	no
huE1DE08	Hereditary thrombophilia (includes Factor V Leiden and Prothrombin G20210A)	no
huE1DE08	Other thrombophilia (includes antiphospholipid syndrome)	no
huE1DE08	PGP Trait & Disease Survey 2012: Nervous System	Survey_Processed
huE1DE08	Timestamp	2013-06-18 21:55:43
huE1DE08	Recurrent sleep paralysis	no
huE1DE08	Parkinson's disease	no
huE1DE08	Essential tremor	no
huE1DE08	Huntington's disease	no
huE1DE08	Restless legs syndrome	no
huE1DE08	Spinal muscular atrophy	no
huE1DE08	Amyotrophic lateral sclerosis (ALS)	no
huE1DE08	Cluster headaches	no
huE1DE08	Chronic tension headaches (15+ days per month, at least 6 months)	no
huE1DE08	Multiple sclerosis (MS)	no
huE1DE08	Cerebral palsy	no
huE1DE08	Epilepsy	no
huE1DE08	Migraine with aura	no
huE1DE08	Migraine without aura	no
huE1DE08	Narcolepsy	no
huE1DE08	Arnold-Chiari malformation	no
huE1DE08	Trigeminal neuralgia	no
huE1DE08	Bell's palsy	no
huE1DE08	Carpal tunnel syndrome	no
huE1DE08	Hereditary motor and sensory neuropathy (includes Charcot-Marie-Tooth disease and HNPP)	no
huE1DE08	Other peripheral neuropathy	no
huE1DE08	Muscular dystrophy	no
huE1DE08	PGP Trait & Disease Survey 2012: Vision and hearing	Survey_Processed
huE1DE08	Timestamp	2013-06-18 21:56:28
huE1DE08	Retinal detachment	no
huE1DE08	Diabetic retinopathy	no
huE1DE08	Hypertensive retinopathy	no
huE1DE08	Central serous retinopathy	no
huE1DE08	Age-related macular degeneration	no
huE1DE08	Retinitis pigmentosa	no
huE1DE08	Glaucoma	no
huE1DE08	Infantile, juvenile, and presenile cataract	no
huE1DE08	Age-related cataract	no
huE1DE08	Traumatic cataract	no
huE1DE08	Hyperopia (Farsightedness)	no
huE1DE08	Myopia (Nearsightedness)	yes
huE1DE08	Astigmatism	no
huE1DE08	Presbyopia	no
huE1DE08	Color blindness	no
huE1DE08	Keratoconus	no
huE1DE08	Dry eye syndrome	no
huE1DE08	Strabismus	no
huE1DE08	Floaters	no
huE1DE08	Congenital nystagmus	no
huE1DE08	Meniere's disease	no
huE1DE08	Otosclerosis	no
huE1DE08	Age-related hearing loss	no
huE1DE08	Tinnitus	no
huE1DE08	Sensorineural hearing loss or congenital deafness	no
huE1DE08	PGP Trait & Disease Survey 2012: Circulatory System	Survey_Processed
huE1DE08	Timestamp	2013-06-18 21:57:10
huE1DE08	Hypertension	no
huE1DE08	Myocardial infarction (heart attack)	no
huE1DE08	Angina	no
huE1DE08	Pulmonary embolism	no
huE1DE08	Mitral valve prolapse	no
huE1DE08	Hypertrophic cardiomyopathy	no
huE1DE08	Dilated cardiomyopathy	no
huE1DE08	Restrictive cardiomyopathy	no
huE1DE08	Other cardiomyopathy (including ARVD)	no
huE1DE08	Bundle branch block	no
huE1DE08	Wolff-Parkinson-White (WPW) Syndrome	no
huE1DE08	Long QT Syndrome	no
huE1DE08	Heart block	no
huE1DE08	Atrial fibrillation	no
huE1DE08	Premature ventricular contractions	no
huE1DE08	Sick sinus syndrome (includes tachy-brady syndrome)	no
huE1DE08	Cardiac arrhythmia	no
huE1DE08	Congestive heart failure	no
huE1DE08	Stroke	no
huE1DE08	Aortic aneurysm	no
huE1DE08	Other aneurysm	no
huE1DE08	Raynaud's phenomenon	no
huE1DE08	Kawasaki disease	no
huE1DE08	Hereditary hemorrhagic telangiectasia (also known as Osler-Weber-Rendu syndrome)	no
huE1DE08	Deep vein thrombosis (DVT)	no
huE1DE08	Varicose veins	no
huE1DE08	Hemorrhoids	no
huE1DE08	Varicocele	no
huE1DE08	PGP Trait & Disease Survey 2012: Respiratory System	Survey_Processed
huE1DE08	Timestamp	2013-06-18 21:57:54
huE1DE08	Deviated septum	no
huE1DE08	Nasal polyps	no
huE1DE08	Chronic sinusitis	no
huE1DE08	Chronic tonsillitis	yes
huE1DE08	Allergic rhinitis	no
huE1DE08	Chronic bronchitis	no
huE1DE08	Emphysema	no
huE1DE08	Asthma	no
huE1DE08	Chronic Obstructive Pulmonary Disease (COPD)	no
huE1DE08	PGP Trait & Disease Survey 2012: Digestive System	Survey_Processed
huE1DE08	Timestamp	2013-06-18 22:03:27
huE1DE08	Impacted tooth	yes
huE1DE08	Dental cavities	yes
huE1DE08	Gingivitis	no
huE1DE08	Temporomandibular joint (TMJ) disorder	no
huE1DE08	Canker sores (oral ulcers)	no
huE1DE08	Geographic tongue	no
huE1DE08	Fissured tongue	no
huE1DE08	Gastroesophageal reflux disease (GERD)	no
huE1DE08	Barrett's esophagus	no
huE1DE08	Peptic ulcer (stomach or duodenum)	no
huE1DE08	Appendicitis	no
huE1DE08	Inguinal hernia	no
huE1DE08	Hiatal hernia	no
huE1DE08	Crohn's disease	no
huE1DE08	Ulcerative colitis	no
huE1DE08	Diverticulosis	no
huE1DE08	Irritable bowel syndrome (IBS)	no
huE1DE08	Rectal prolapse	no
huE1DE08	Acute liver failure	no
huE1DE08	Chronic liver disease and cirrhosis	no
huE1DE08	Nonalcoholic fatty liver disease (NAFLD)	no
huE1DE08	Gallstones	no
huE1DE08	Celiac disease	no
huE1DE08	PGP Trait & Disease Survey 2012: Genitourinary Systems	Survey_Processed
huE1DE08	Timestamp	2013-06-18 22:07:19
huE1DE08	Other condition not listed here?	Retractile testicles
huE1DE08	Kidney stones	no
huE1DE08	Acute kidney failure	no
huE1DE08	Chronic kidney failure	no
huE1DE08	Urinary tract infection (UTI)	no
huE1DE08	Urethral diverticulum	no
huE1DE08	Benign prostatic hypertrophy (BPH)	no
huE1DE08	Male infertility	no
huE1DE08	Peyronie's disease	no
huE1DE08	Spermatocele	no
huE1DE08	Fibrocystic breast disease	no
huE1DE08	Bartholin's cyst	no
huE1DE08	Endometriosis	no
huE1DE08	Uterine prolapse	no
huE1DE08	Ovarian cysts	no
huE1DE08	Female infertility	no
huE1DE08	PGP Trait & Disease Survey 2012: Skin and Subcutaneous Tissue	Survey_Processed
huE1DE08	Timestamp	2013-06-18 22:08:48
huE1DE08	Pilonidal cyst	no
huE1DE08	Dandruff	yes
huE1DE08	Eczema	yes
huE1DE08	Allergic contact dermatitis	no
huE1DE08	Rosacea	yes
huE1DE08	Psoriasis	no
huE1DE08	Lichen planus	no
huE1DE08	Keloids	no
huE1DE08	Skin tags	yes
huE1DE08	Hair loss (includes female and male pattern baldness)	no
huE1DE08	Alopecia areata	no
huE1DE08	Hyperhidrosis (excessive sweating)	no
huE1DE08	Hidradenitis suppurativa	no
huE1DE08	Acne	yes
huE1DE08	Dermatographia	no
huE1DE08	Cafe au lait spots	no
huE1DE08	PGP Trait & Disease Survey 2012: Musculoskeletal System and Connective Tissue	Survey_Processed
huE1DE08	Timestamp	2013-06-18 22:09:36
huE1DE08	Lupus	no
huE1DE08	Sjogren's syndrome (Sicca syndrome)	no
huE1DE08	Rheumatoid arthritis	no
huE1DE08	Osteoarthritis	no
huE1DE08	Chondromalacia patella (CMP)	no
huE1DE08	Spinal stenosis	no
huE1DE08	Sciatica	yes
huE1DE08	Frozen shoulder	no
huE1DE08	Rotator cuff tear	no
huE1DE08	Tennis elbow	yes
huE1DE08	Achilles tendonitis	no
huE1DE08	Bone spurs	no
huE1DE08	Trigger finger	no
huE1DE08	Bunions	no
huE1DE08	Dupuytren's contracture	no
huE1DE08	Plantar fasciitis	no
huE1DE08	Fibromyalgia	no
huE1DE08	Scheuermann's kyphosis	no
huE1DE08	Osgood-Schlatter disease	no
huE1DE08	Osteoporosis	no
huE1DE08	Flatfeet	no
huE1DE08	Postural kyphosis	no
huE1DE08	Scoliosis	no
huE1DE08	PGP Trait & Disease Survey 2012: Congenital Traits and Anomalies	Survey_Processed
huE1DE08	Timestamp	2013-06-18 22:10:09
huE1DE08	Can tell if notes are in tune	Yes
huE1DE08	Can sing a melody on key	Yes
huE1DE08	Can recognize musical intervals	Yes
huE1DE08	Absolute pitch	No
huE1DE08	Participant ID	huE1DE08
huE1DE08	Account created	2013-06-18 16:33:52 UTC
huE1DE08	Eligibility screening	2013-06-18 16:36:09 UTC (passed v2)
huE1DE08	Exam	2013-06-19 01:14:31 UTC (passed v20120430)
huE1DE08	Consent	2015-08-06 14:33:40 UTC (passed v20150505)
huE1DE08	Spina bifida	no
huE1DE08	Congenital ocular coloboma	no
huE1DE08	Congenital heart defect	no
huE1DE08	Cleft palate	no
huE1DE08	Cleft uvula	no
huE1DE08	Cleft lip	no
huE1DE08	Tongue tie (ankyloglossia)	no
huE1DE08	Bifid tongue (cleft tongue)	no
huE1DE08	Infantile pyloric stenosis	no
huE1DE08	Hirschsprung's disease	no
huE1DE08	Hypospadias	no
huE1DE08	Renal agenesis (missing kidney)	no
huE1DE08	Polycystic kidney disease	no
huE1DE08	Congenital hydronephrosis	no
huE1DE08	Developmental dysplasia of the hip	no
huE1DE08	Congenital clubfoot (equinovarus)	no
huE1DE08	Polydactyly	no
huE1DE08	Syndactyly (webbing of digits)	no
huE1DE08	Ehlers-Danlos syndrome	no
huE1DE08	Congenital ichthyosis	no
huE1DE08	Single transverse palmar crease (simian crease)	no
huE1DE08	Marfan syndrome	no
huE1DE08	Enrolled	2013-06-19 01:34:41 UTC
huC1BF3B	State	Kansas
huC1BF3B	Zip code	66221
huC1BF3B	PGP Basic Phenotypes Survey 2015	Taken
huC1BF3B	Timestamp	2015-11-13 05:48:18
huC1BF3B	Blood Type	O +
huC1BF3B	Height	5'3"
huC1BF3B	Weight	140
huC1BF3B	2.1 --- Left Eye (Photograph Number) (full-size image: https://goo.gl/XQ2Voh)	12
huC1BF3B	2.2 --- Right Eye (Photograph Number) (full-size image: https://goo.gl/XQ2Voh)	12
huC1BF3B	2.3 --- Left Eye Color - Text Description	Grayish hazel
huC1BF3B	2.3 --- Left Eye Color - Text Description	Grayish hazel
huC1BF3B	2.4 --- Right Eye Color - Text Description	same
huC1BF3B	2.4 --- Right Eye Color - Text Description	same
huC1BF3B	2.5 ---Comments	My eyes seem to pick up the blue or green in clothes I wear and so sort of change colors
huC1BF3B	2.5 ---Comments	My eyes seem to pick up the blue or green in clothes I wear and so sort of change colors
huC1BF3B	3.1 --- What is your natural hair color currently, when without artificial color or dye?	brown
huC1BF3B	3.2 --- Hair Color - Text Description	the quintessential mousey brown
huC1BF3B	3.2 --- Hair Color - Text Description	the quintessential mousey brown
huC1BF3B	3.3 --- Comments	When I was younger, teens and 20's it was nearly the color of spun gold, as I got older, it darkened
huC1BF3B	3.3 --- Comments	When I was younger, teens and 20's it was nearly the color of spun gold, as I got older, it darkened
huC1BF3B	1.4 --- Handedness	Right
huC1BF3B	Can tell if notes are in tune	Yes
huC1BF3B	Can sing a melody on key	Yes
huC1BF3B	Can recognize musical intervals	Yes
huC1BF3B	Absolute pitch	No
huC1BF3B	Participant ID	huC1BF3B
huC1BF3B	Account created	2015-08-17 21:05:23 UTC
huC1BF3B	Eligibility screening	2015-08-17 21:07:39 UTC (passed v2)
huC1BF3B	Exam	2015-08-17 22:20:32 UTC (passed v20120430)
huC1BF3B	Consent	2015-08-17 22:27:19 UTC (passed v20150505)
huC1BF3B	Enrolled	2015-08-17 22:29:48 UTC
huBA344C	PGP Basic Phenotypes Survey 2015	Taken
huBA344C	Timestamp	2015-08-29 11:23:12
huBA344C	Blood Type	O +
huBA344C	Height	5'7"
huBA344C	Weight	190
huBA344C	2.1 --- Left Eye (Photograph Number) (full-size image: https://goo.gl/XQ2Voh)	14
huBA344C	2.2 --- Right Eye (Photograph Number) (full-size image: https://goo.gl/XQ2Voh)	14
huBA344C	2.3 --- Left Eye Color - Text Description	Outside ring green, inside ring brown
huBA344C	2.4 --- Right Eye Color - Text Description	same
huBA344C	3.1 --- What is your natural hair color currently, when without artificial color or dye?	brown
huBA344C	1.4 --- Handedness	Right
huBA344C	Participant ID	huBA344C
huBA344C	Account created	2015-08-01 15:21:32 UTC
huBA344C	Eligibility screening	2015-08-01 15:24:58 UTC (passed v2)
huBA344C	Exam	2015-08-01 15:53:25 UTC (passed v20120430)
huBA344C	Consent	2015-08-06 14:36:22 UTC (passed v20150505)
huBA344C	Enrolled	2015-08-01 18:50:09 UTC
hu34FF1B	State	New York
hu34FF1B	Zip code	10003
hu34FF1B	Participant ID	hu34FF1B
hu34FF1B	Account created	2012-12-02 23:29:32 UTC
hu34FF1B	Eligibility screening	2012-12-02 23:31:11 UTC (passed v2)
hu34FF1B	Exam	2012-12-02 23:51:13 UTC (passed v20120430)
hu34FF1B	Consent	2015-08-06 14:32:56 UTC (passed v20150505)
hu34FF1B	Enrolled	2012-12-04 15:09:43 UTC
hu55F917	Date of Birth	1992-08-13 (23 years old)
hu55F917	Weight	155lbs (70kg)
hu55F917	Height	5ft 5in (165cm)
hu55F917	Asymmetrical hearing loss	y
hu55F917	State	Illinois
hu55F917	PGP Participant Survey	Taken
hu55F917	Timestamp	2015-07-16 13:18:07
hu55F917	Year of birth	1992
hu55F917	Sex/Gender	Agender
hu55F917	Race/ethnicity	White
hu55F917	Maternal grandmother: Country of origin	United States
hu55F917	Paternal grandmother: Country of origin	United States
hu55F917	Paternal grandfather: Country of origin	United States
hu55F917	Maternal grandfather: Country of origin	United States
hu55F917	Month of birth	August
hu55F917	Anatomical sex at birth	Female
hu55F917	Maternal grandmother: Race/ethnicity	White
hu55F917	Maternal grandfather: Race/ethnicity	White
hu55F917	Paternal grandmother: Race/ethnicity	White
hu55F917	Paternal grandfather: Race/ethnicity	White
hu55F917	PGP Trait & Disease Survey 2012: Cancers	Survey_Processed
hu55F917	Timestamp	2015-07-16 13:18:33
hu55F917	Stomach cancer	no
hu55F917	Colon cancer	no
hu55F917	Rectal cancer	no
hu55F917	Colon polyps	no
hu55F917	Pancreatic cancer	no
hu55F917	Lung cancer	no
hu55F917	Melanoma	no
hu55F917	Non-melanoma skin cancer	no
hu55F917	Lipoma	no
hu55F917	Breast cancer	no
hu55F917	Breast fibroadenoma	no
hu55F917	Cervical cancer	no
hu55F917	Endometrial cancer	no
hu55F917	Uterine fibroids	no
hu55F917	Ovarian cancer	no
hu55F917	Prostate cancer	no
hu55F917	Bladder cancer	no
hu55F917	Kidney cancer	no
hu55F917	Thyroid cancer	no
hu55F917	Non-Hodgkin lymphoma	no
hu55F917	Leukemia	no
hu55F917	Polycythemia vera	no
hu55F917	Essential thrombocythemia	no
hu55F917	Neurofibromatosis	no
hu55F917	Brain cancer	no
hu55F917	PGP Trait & Disease Survey 2012: Vision and hearing	Survey_Processed
hu55F917	Timestamp	2015-07-16 13:19:16
hu55F917	Retinal detachment	no
hu55F917	Diabetic retinopathy	no
hu55F917	Hypertensive retinopathy	no
hu55F917	Central serous retinopathy	no
hu55F917	Age-related macular degeneration	no
hu55F917	Retinitis pigmentosa	no
hu55F917	Glaucoma	no
hu55F917	Infantile, juvenile, and presenile cataract	no
hu55F917	Age-related cataract	no
hu55F917	Traumatic cataract	no
hu55F917	Hyperopia (Farsightedness)	no
hu55F917	Myopia (Nearsightedness)	yes
hu55F917	Astigmatism	no
hu55F917	Presbyopia	no
hu55F917	Color blindness	no
hu55F917	Keratoconus	no
hu55F917	Dry eye syndrome	no
hu55F917	Strabismus	no
hu55F917	Floaters	no
hu55F917	Congenital nystagmus	no
hu55F917	Meniere's disease	no
hu55F917	Otosclerosis	no
hu55F917	Age-related hearing loss	no
hu55F917	Tinnitus	no
hu55F917	Sensorineural hearing loss or congenital deafness	yes
hu55F917	PGP Trait & Disease Survey 2012: Circulatory System	Survey_Processed
hu55F917	Timestamp	2015-07-16 13:21:11
hu55F917	Other condition not listed here?	Non-symptomatic rapid heartrate
hu55F917	Hypertension	no
hu55F917	Myocardial infarction (heart attack)	no
hu55F917	Angina	no
hu55F917	Pulmonary embolism	no
hu55F917	Mitral valve prolapse	no
hu55F917	Hypertrophic cardiomyopathy	no
hu55F917	Dilated cardiomyopathy	no
hu55F917	Restrictive cardiomyopathy	no
hu55F917	Other cardiomyopathy (including ARVD)	no
hu55F917	Bundle branch block	no
hu55F917	Wolff-Parkinson-White (WPW) Syndrome	no
hu55F917	Long QT Syndrome	no
hu55F917	Heart block	no
hu55F917	Atrial fibrillation	no
hu55F917	Premature ventricular contractions	no
hu55F917	Sick sinus syndrome (includes tachy-brady syndrome)	no
hu55F917	Cardiac arrhythmia	no
hu55F917	Congestive heart failure	no
hu55F917	Stroke	no
hu55F917	Aortic aneurysm	no
hu55F917	Other aneurysm	no
hu55F917	Raynaud's phenomenon	no
hu55F917	Kawasaki disease	no
hu55F917	Hereditary hemorrhagic telangiectasia (also known as Osler-Weber-Rendu syndrome)	no
hu55F917	Deep vein thrombosis (DVT)	no
hu55F917	Varicose veins	no
hu55F917	Hemorrhoids	no
hu55F917	Varicocele	no
hu55F917	PGP Trait & Disease Survey 2012: Digestive System	Survey_Processed
hu55F917	Timestamp	2015-07-16 13:21:54
hu55F917	Impacted tooth	no
hu55F917	Dental cavities	no
hu55F917	Gingivitis	no
hu55F917	Temporomandibular joint (TMJ) disorder	no
hu55F917	Canker sores (oral ulcers)	no
hu55F917	Geographic tongue	no
hu55F917	Fissured tongue	no
hu55F917	Gastroesophageal reflux disease (GERD)	no
hu55F917	Barrett's esophagus	no
hu55F917	Peptic ulcer (stomach or duodenum)	no
hu55F917	Appendicitis	no
hu55F917	Inguinal hernia	no
hu55F917	Hiatal hernia	no
hu55F917	Crohn's disease	no
hu55F917	Ulcerative colitis	no
hu55F917	Diverticulosis	no
hu55F917	Irritable bowel syndrome (IBS)	no
hu55F917	Rectal prolapse	no
hu55F917	Acute liver failure	no
hu55F917	Chronic liver disease and cirrhosis	no
hu55F917	Nonalcoholic fatty liver disease (NAFLD)	no
hu55F917	Gallstones	no
hu55F917	Celiac disease	no
hu55F917	PGP Trait & Disease Survey 2012: Congenital Traits and Anomalies	Survey_Processed
hu55F917	Timestamp	2015-07-16 13:25:25
hu55F917	Spina bifida	no
hu55F917	Congenital ocular coloboma	no
hu55F917	Congenital heart defect	no
hu55F917	Cleft palate	no
hu55F917	Cleft uvula	no
hu55F917	Cleft lip	no
hu55F917	Tongue tie (ankyloglossia)	no
hu55F917	Bifid tongue (cleft tongue)	no
hu55F917	Infantile pyloric stenosis	no
hu55F917	Hirschsprung's disease	no
hu55F917	Hypospadias	no
hu55F917	Renal agenesis (missing kidney)	no
hu55F917	Polycystic kidney disease	no
hu55F917	Congenital hydronephrosis	no
hu55F917	Developmental dysplasia of the hip	no
hu55F917	Congenital clubfoot (equinovarus)	no
hu55F917	Polydactyly	no
hu55F917	Syndactyly (webbing of digits)	no
hu55F917	Ehlers-Danlos syndrome	no
hu55F917	Congenital ichthyosis	no
hu55F917	Single transverse palmar crease (simian crease)	no
hu55F917	Marfan syndrome	no
hu55F917	PGP Trait & Disease Survey 2012: Respiratory System	Survey_Processed
hu55F917	Timestamp	2015-07-16 13:25:55
hu55F917	Deviated septum	no
hu55F917	Nasal polyps	no
hu55F917	Chronic sinusitis	no
hu55F917	Chronic tonsillitis	no
hu55F917	Allergic rhinitis	no
hu55F917	Chronic bronchitis	no
hu55F917	Emphysema	no
hu55F917	Asthma	no
hu55F917	Chronic Obstructive Pulmonary Disease (COPD)	no
hu55F917	PGP Trait & Disease Survey 2012: Musculoskeletal System and Connective Tissue	Survey_Processed
hu55F917	Timestamp	2015-07-16 13:29:03
hu55F917	Participant ID	hu55F917
hu55F917	Account created	2015-07-16 16:18:44 UTC
hu55F917	Eligibility screening	2015-07-16 16:20:24 UTC (passed v2)
hu55F917	Exam	2015-07-16 16:35:37 UTC (passed v20120430)
hu55F917	Consent	2015-08-06 14:36:20 UTC (passed v20150505)
hu55F917	Lupus	no
hu55F917	Sjogren's syndrome (Sicca syndrome)	no
hu55F917	Rheumatoid arthritis	no
hu55F917	Osteoarthritis	no
hu55F917	Chondromalacia patella (CMP)	no
hu55F917	Spinal stenosis	no
hu55F917	Sciatica	no
hu55F917	Frozen shoulder	no
hu55F917	Rotator cuff tear	no
hu55F917	Tennis elbow	no
hu55F917	Achilles tendonitis	no
hu55F917	Bone spurs	no
hu55F917	Trigger finger	no
hu55F917	Bunions	no
hu55F917	Dupuytren's contracture	no
hu55F917	Plantar fasciitis	no
hu55F917	Fibromyalgia	no
hu55F917	Scheuermann's kyphosis	no
hu55F917	Osgood-Schlatter disease	no
hu55F917	Osteoporosis	no
hu55F917	Flatfeet	no
hu55F917	Postural kyphosis	no
hu55F917	Scoliosis	no
hu55F917	Enrolled	2015-07-16 16:48:46 UTC
hu78B513	Participant ID	hu78B513
hu78B513	Account created	2012-06-05 22:52:34 UTC
hu78B513	Eligibility screening	2012-06-06 01:54:50 UTC (passed v2)
hu78B513	Exam	2012-06-06 02:43:33 UTC (passed v20120430)
hu78B513	Consent	2015-08-06 14:32:11 UTC (passed v20150505)
hu78B513	Enrolled	2012-06-09 14:15:53 UTC
hu3FF747	Date of Birth	1983-05-17 (33 years old)
hu3FF747	Sex/Gender	Male
hu3FF747	Blood Type	A+
hu3FF747	Race/ethnicity	White
hu3FF747	Amoxicillin	y
hu3FF747	State	California
hu3FF747	Zip code	94063
hu3FF747	Can tell if notes are in tune	No
hu3FF747	Can sing a melody on key	No
hu3FF747	Can recognize musical intervals	Yes
hu3FF747	Absolute pitch	No
hu3FF747	Participant ID	hu3FF747
hu3FF747	Account created	2010-08-19 16:23:43 UTC
hu3FF747	Eligibility screening	2010-08-19 16:26:36 UTC (passed v2)
hu3FF747	Exam	2010-08-19 19:42:42 UTC (passed v2)
hu3FF747	Consent	2015-08-06 14:30:09 UTC (passed v20150505)
hu3FF747	Enrolled	2010-10-10 16:28:49 UTC
hu076559	Date of Birth	1962-03-06 (54 years old)
hu076559	Weight	220lbs (100kg)
hu076559	Mild depression	y
hu076559	Sleep Apnea	y
hu076559	Wellbutrin 75 MG Oral Tablet	75 Milligram (mg) 1 time a day
hu076559	Hayfever	y
hu076559	Participant ID	hu076559
hu076559	Account created	2012-09-26 02:31:45 UTC
hu076559	Eligibility screening	2012-09-26 02:34:38 UTC (passed v2)
hu076559	Exam	2012-09-26 03:01:11 UTC (passed v20120430)
hu076559	Consent	2015-08-06 14:32:33 UTC (passed v20150505)
hu076559	Enrolled	2012-10-01 20:18:40 UTC
hu317343	Participant ID	hu317343
hu317343	Account created	2013-11-09 14:22:35 UTC
hu317343	Eligibility screening	2013-11-09 14:26:40 UTC (passed v2)
hu317343	Exam	2013-11-16 19:12:54 UTC (passed v20120430)
hu317343	Consent	2015-08-06 14:34:06 UTC (passed v20150505)
hu317343	Enrolled	2013-11-16 19:26:01 UTC
hu0199C8	Date of Birth	1977-02-17 (39 years old)
hu0199C8	Sex/Gender	Male
hu0199C8	Weight	182lbs (83kg)
hu0199C8	Height	5ft 11in (180cm)
hu0199C8	Blood Type	A+
hu0199C8	Race/ethnicity	White
hu0199C8	ASTHMA	y
hu0199C8	DEPRESSION	y
hu0199C8	Vertigo	y
hu0199C8	EMSAM	6 mg/24 hr Patch 24 hr Take 1, 1 time per day
hu0199C8	Wellbutrin XL	300 mg Tablet Sustained Release 24 hr Take 1, 1 time per day in the morning
hu0199C8	Wellbutrin XL	150 mg Tablet Sustained Release 24 hr Take 3, 1 time per day
hu0199C8	Wellbutrin XL	150 mg Tablet Sustained Release 24 hr Take 2, 1 time per day
hu0199C8	Head CT scan	y
hu0199C8	Weight	2800 ounces
hu0199C8	Height	71 inches
hu0199C8	Heart rate	64 bpm
hu0199C8	Aspartate Aminotransferase (AST)	17 U/L
hu0199C8	Bilirubin, Total	0.4 mg/dL
hu0199C8	Blood glucose	76 mg/dL
hu0199C8	BUN	14 mg/dL
hu0199C8	Cholesterol, Total	209 mg/dl
hu0199C8	Creatinine, Serum	0.9 mg/dL
hu0199C8	Diastolic Blood Pressure	66 mmHg
hu0199C8	Diastolic Blood Pressure	68 mmHg
hu0199C8	Fructosamine - Serum	1.6 mg/dL
hu0199C8	Gamma-glutamyl Transpeptidase (GGT)	18 U/L
hu0199C8	Globulin - Serum	3.0 g/dL
hu0199C8	HDL Cholesterol	48 mg/dl
hu0199C8	Alkaline Phosphatase	49 U/L
hu0199C8	Height	71 in
hu0199C8	Weight	182 lb
[truncated: 708,534+ more rows]

## Sheet: Table S2-Phenotype Score
Phenotype	Phenotype Score	Status
enrolled	5015	Exclude
consent	5015	Exclude
account created	5015	Exclude
eligibility screening	5015	Exclude
participant id	5015	Exclude
exam	5015	Exclude
timestamp	3092	Exclude
sex/gender	3080	Include
race/ethnicity	3075	Include
year of birth	2902	Include
maternal grandmother: country of origin	2801	Include
state	2780	Include
maternal grandfather: country of origin	2753	Include
paternal grandmother: country of origin	2724	Include
paternal grandfather: country of origin	2702	Include
zip code	2556	Include
can sing a melody on key	2190	Include
can tell if notes are in tune	2180	Include
prostate cancer	1906	Include
breast cancer	1905	Include
colon polyps	1905	Include
uterine fibroids	1901	Include
melanoma	1900	Include
lipoma	1900	Include
rectal cancer	1899	Include
brain cancer	1899	Include
ovarian cancer	1899	Include
breast fibroadenoma	1899	Include
colon cancer	1899	Include
stomach cancer	1898	Include
endometrial cancer	1898	Include
bladder cancer	1898	Include
thyroid cancer	1898	Include
non-hodgkin lymphoma	1898	Include
neurofibromatosis	1898	Include
non-melanoma skin cancer	1898	Include
kidney cancer	1898	Include
polycythemia vera	1898	Include
pancreatic cancer	1898	Include
lung cancer	1898	Include
leukemia	1898	Include
essential thrombocythemia	1898	Include
cervical cancer	1898	Include
can recognize musical intervals	1886	Include
hypothyroidism	1867	Include
astigmatism	1867	Include
lactose intolerance	1852	Include
glaucoma	1852	Include
tinnitus	1851	Include
color blindness	1849	Include
retinitis pigmentosa	1848	Include
presbyopia	1848	Include
strabismus	1847	Include
gout	1846	Include
dry eye syndrome	1846	Include
diabetes mellitus, type 2	1845	Include
age-related hearing loss	1845	Include
retinal detachment	1844	Include
keratoconus	1844	Include
sensorineural hearing loss or congenital deafness	1843	Include
myopia (nearsightedness)	1843	Include
hypertensive retinopathy	1843	Include
hyperopia (farsightedness)	1843	Include
central serous retinopathy	1843	Include
infantile, juvenile, and presenile cataract	1843	Include
traumatic cataract	1843	Include
congenital nystagmus	1843	Include
floaters	1843	Include
age-related macular degeneration	1843	Include
age-related cataract	1843	Include
diabetic retinopathy	1843	Include
meniere's disease	1843	Include
hashimoto's thyroiditis	1843	Include
otosclerosis	1843	Include
polycystic ovary syndrome (pcos)	1841	Include
growth hormone deficiency	1840	Include
high triglycerides (hypertriglyceridemia)	1840	Include
hemochromatosis	1839	Include
high cholesterol (hypercholesterolemia)	1839	Include
cystic fibrosis	1839	Include
gilbert syndrome	1839	Include
primary hyperparathyroidism	1839	Include
porphyria	1839	Include
alpha 1-antitrypsin deficiency	1839	Include
thyroid nodule(s)	1839	Include
diabetes mellitus, type 1	1839	Include
graves' disease	1839	Include
absolute pitch	1838	Include
iron deficiency anemia	1796	Include
von willebrand disease	1795	Include
sickle cell anemia	1794	Include
idiopathic thrombocytopenic purpura (itp)	1794	Include
hemophilia	1794	Include
hereditary thrombophilia (includes factor v leiden and prothrombin g20210a)	1794	Include
other thrombophilia (includes antiphospholipid syndrome)	1794	Include
folate deficiency anemia	1794	Include
autoimmune hemolytic anemia	1794	Include
pernicious anemia (a.k.a. "addison-biermer anemia")	1794	Include
hereditary spherocytosis	1794	Include
g6pd deficiency	1794	Include
sickle cell trait (carrier)	1794	Include
restless legs syndrome	1782	Include
migraine with aura	1781	Include
carpal tunnel syndrome	1780	Include
migraine without aura	1780	Include
epilepsy	1776	Include
multiple sclerosis (ms)	1776	Include
essential tremor	1775	Include
trigeminal neuralgia	1774	Include
parkinson's disease	1774	Include
amyotrophic lateral sclerosis (als)	1774	Include
spinal muscular atrophy	1774	Include
cluster headaches	1774	Include
narcolepsy	1774	Include
cerebral palsy	1773	Include
other peripheral neuropathy	1773	Include
enrollment of parents	1773	Exclude
recurrent sleep paralysis	1773	Include
muscular dystrophy	1773	Include
arnold-chiari malformation	1773	Include
hereditary motor and sensory neuropathy (includes charcot-marie-tooth disease and hnpp)	1773	Include
chronic tension headaches (15+ days per month, at least 6 months)	1773	Include
congenital heart defect	1773	Include
polycystic kidney disease	1773	Include
bell's palsy	1773	Include
huntington's disease	1773	Include
severe disease or rare genetic trait	1772	Exclude
blood sample	1771	Exclude
ehlers-danlos syndrome	1770	Include
hypospadias	1769	Include
spina bifida	1769	Include
congenital clubfoot (equinovarus)	1768	Include
cleft palate	1768	Include
infantile pyloric stenosis	1768	Include
bifid tongue (cleft tongue)	1768	Include
marfan syndrome	1768	Include
renal agenesis (missing kidney)	1768	Include
polydactyly	1768	Include
cleft lip	1768	Include
tongue tie (ankyloglossia)	1768	Include
developmental dysplasia of the hip	1768	Include
hirschsprung's disease	1768	Include
cleft uvula	1768	Include
single transverse palmar crease (simian crease)	1768	Include
have you uploaded health record data using our google health or microsoft healthvault interfaces?	1768	Exclude
congenital ocular coloboma	1768	Include
congenital hydronephrosis	1768	Include
congenital ichthyosis	1768	Include
syndactyly (webbing of digits)	1768	Include
enrollment of older individuals	1767	Exclude
saliva sample	1767	Exclude
microbiome samples	1766	Exclude
acne	1766	Include
tissue samples from autopsy	1765	Exclude
which statement best describes you?	1763	Exclude
enrollment of relatives	1762	Exclude
have you uploaded genetic data to your pgp participant profile?	1761	Exclude
psoriasis	1761	Include
tissue samples from surgery	1760	Exclude
have you used the pgp web interface to record a designated proxy?	1760	Exclude
rosacea	1760	Include
asthma	1760	Include
dandruff	1755	Include
eczema	1754	Include
skin tags	1753	Include
keloids	1748	Include
cafe au lait spots	1748	Include
dermatographia	1748	Include
lichen planus	1747	Include
pilonidal cyst	1747	Include
hyperhidrosis (excessive sweating)	1746	Include
hair loss (includes female and male pattern baldness)	1746	Include
hidradenitis suppurativa	1746	Include
alopecia areata	1746	Include
allergic contact dermatitis	1746	Include
hypertension	1744	Include
dental cavities	1740	Include
gastroesophageal reflux disease (gerd)	1738	Include
scoliosis	1738	Include
irritable bowel syndrome (ibs)	1736	Include
appendicitis	1734	Include
osteoarthritis	1734	Include
inguinal hernia	1733	Include
osteoporosis	1732	Include
hemorrhoids	1732	Include
rheumatoid arthritis	1731	Include
flatfeet	1731	Include
ulcerative colitis	1731	Include
crohn's disease	1731	Include
hiatal hernia	1730	Include
celiac disease	1730	Include
plantar fasciitis	1730	Include
gallstones	1729	Include
temporomandibular joint (tmj) disorder	1729	Include
sciatica	1729	Include
trigger finger	1728	Include
lupus	1728	Include
diverticulosis	1728	Include
tennis elbow	1728	Include
fibromyalgia	1728	Include
barrett's esophagus	1727	Include
gingivitis	1727	Include
osgood-schlatter disease	1727	Include
dupuytren's contracture	1726	Include
bone spurs	1726	Include
raynaud's phenomenon	1725	Include
varicose veins	1725	Include
spinal stenosis	1725	Include
frozen shoulder	1725	Include
rotator cuff tear	1725	Include
mitral valve prolapse	1725	Include
nonalcoholic fatty liver disease (nafld)	1725	Include
achilles tendonitis	1724	Include
scheuermann's kyphosis	1724	Include
geographic tongue	1724	Include
canker sores (oral ulcers)	1724	Include
postural kyphosis	1724	Include
acute liver failure	1724	Include
chondromalacia patella (cmp)	1724	Include
chronic liver disease and cirrhosis	1724	Include
fissured tongue	1724	Include
impacted tooth	1724	Include
rectal prolapse	1724	Include
peptic ulcer (stomach or duodenum)	1724	Include
bunions	1724	Include
sjogren's syndrome (sicca syndrome)	1724	Include
long qt syndrome	1721	Include
pulmonary embolism	1720	Include
atrial fibrillation	1720	Include
hypertrophic cardiomyopathy	1720	Include
congestive heart failure	1718	Include
stroke	1718	Include
varicocele	1717	Include
angina	1717	Include
deep vein thrombosis (dvt)	1717	Include
cardiac arrhythmia	1716	Include
hereditary hemorrhagic telangiectasia (also known as osler-weber-rendu syndrome)	1716	Include
bundle branch block	1716	Include
restrictive cardiomyopathy	1716	Include
other cardiomyopathy (including arvd)	1716	Include
heart block	1716	Include
allergic rhinitis	1716	Include
dilated cardiomyopathy	1716	Include
aortic aneurysm	1716	Include
other aneurysm	1716	Include
kawasaki disease	1716	Include
wolff-parkinson-white (wpw) syndrome	1716	Include
myocardial infarction (heart attack)	1716	Include
premature ventricular contractions	1716	Include
sick sinus syndrome (includes tachy-brady syndrome)	1716	Include
deviated septum	1711	Include
chronic sinusitis	1700	Include
kidney stones	1700	Include
chronic bronchitis	1699	Include
chronic obstructive pulmonary disease (copd)	1698	Include
nasal polyps	1698	Include
emphysema	1698	Include
chronic tonsillitis	1697	Include
ovarian cysts	1692	Include
urinary tract infection (uti)	1692	Include
fibrocystic breast disease	1691	Include
peyronie's disease	1689	Include
uterine prolapse	1689	Include
benign prostatic hypertrophy (bph)	1689	Include
endometriosis	1688	Include
bartholin's cyst	1687	Include
spermatocele	1687	Include
chronic kidney failure	1687	Include
female infertility	1687	Include
male infertility	1687	Include
urethral diverticulum	1687	Include
acute kidney failure	1687	Include
weight	1598	Include
height	1507	Include
date of birth	1291	Include
anatomical sex at birth	1261	Include
maternal grandmother: race/ethnicity	1242	Include
maternal grandfather: race/ethnicity	1220	Include
blood type	1217	Include
month of birth	1214	Include
paternal grandmother: race/ethnicity	1199	Include
paternal grandfather: race/ethnicity	1197	Include
uploaded health records: update status	908	Exclude
uploaded health records: extensiveness	906	Exclude
other condition not listed here?	895	Exclude
saliva collection for multiple studies	874	Exclude
do you have a severe genetic disease or rare genetic trait? if so, you can add a description for your public profile.	758	Exclude
saliva re-collection for multiple studies	619	Exclude
1.4 --- handedness	611	Include
2.1 --- left eye (photograph number) (full-size image: https://goo.gl/xq2voh)	603	Include
2.2 --- right eye (photograph number) (full-size image: https://goo.gl/xq2voh)	602	Include
3.1 --- what is your natural hair color currently, when without artificial color or dye?	589	Include
2.4 --- right eye color - text description	575	Include
2.3 --- left eye color - text description	574	Include
3.2 --- hair color - text description	511	Include
disease/trait: relative enrollment	384	Exclude
disease/trait: onset	382	Exclude
disease/trait: rarity	382	Exclude
disease/trait: diagnosis	346	Exclude
3.3 --- comments	345	Exclude
disease/trait: severity	326	Exclude
disease/trait: genetic confirmation	317	Exclude
disease/trait: documentation	316	Exclude
diastolic blood pressure	250	Include
systolic blood pressure	249	Include
2.5 ---comments	227	Exclude
are all your enrolled relatives linked to your pgp profile?	197	Exclude
disease/trait: documentation description	195	Exclude
real name	186	Include
measles/mumps/rubella (mmr) vaccine	184	Include
cholesterol, total	179	Include
flu shot	172	Include
pgp blood collection	170	Exclude
hours slept	157	Include
enrolled relatives [children]	150	Exclude
enrolled relatives [parents]	145	Exclude
enrolled relatives [siblings / fraternal twins]	143	Exclude
enrolled relatives [not genetically related (e.g. husband/wife)]	141	Exclude
hepatitis b vaccine, adult	135	Include
saliva collection pilot study for 100 participants	131	Exclude
enrolled relatives [monozygotic / identical twins]	131	Exclude
enrolled relatives [aunts/uncles]	127	Exclude
tetanus/diphteria (td) toxoids, older children and adults	125	Include
enrolled relatives [grandchildren]	125	Exclude
enrolled relatives [grandparents]	125	Exclude
enrolled relatives [nephews/nieces]	124	Exclude
enrolled relatives [cousins or more distant]	124	Exclude
enrolled relatives [half-siblings]	124	Exclude
not genetically related (e.g. husband/wife)	120	Exclude
hdl cholesterol	120	Include
ldl cholesterol	112	Include
hepatitis a vaccine, adult	110	Include
human microbiome: diversity of microorganisms on and in the human body	102	Exclude
child	96	Exclude
diphtheria/tetanus/pertussis (dtp) vaccine	96	Include
smallpox (vaccinia) vaccine	95	Include
1.4 --- comments	91	Exclude
parent	89	Exclude
4.1 --- any final thoughts?	87	Exclude
poliovirus vaccine, type unknown	85	Include
myopia	85	Include
triglycerides, fasting - serum	84	Include
tetanus/diphtheria/pertussis (tdap) vaccine	84	Include
poliovirus vaccine, live, oral (opv)	82	Include
depression	80	Include
boston, ma blood collection september 20, 2014	75	Exclude
hematocrit	74	Include
thyroid stimulating hormone (tsh)	74	Include
yellow fever vaccine	73	Include
do you have any gum bleeding or gingivitis (gum inflammation)?	73	Exclude
which sample tube did you just collect?	73	Exclude
how easy was this sample tube to use for collection?	73	Exclude
did you collect this sample all at once, or at multiple timepoints?	73	Exclude
bilirubin, total	73	Include
colonoscopy	72	Include
potassium, serum	72	Include
red blood cell (rbc) count	72	Include
high cholesterol	71	Include
penicillins	71	Include
influenza vaccine, type unknown	69	Include
allergies	69	Include
white blood cell (wbc) count	69	Include
tonsillectomy	69	Include
platelet count	68	Include
alkaline phosphatase	67	Include
when was the last time you brushed and/or flossed?	67	Exclude
hemoglobin - blood	67	Include
when was the last time you used mouthwash?	67	Exclude
did you eat anything between the last time you used mouthwash and the saliva collection?	67	Exclude
what time of day did you collect saliva?	67	Exclude
did you chew gum shortly before collection?	67	Exclude
did you eat anything between the last time you brushed and/or flossed and the saliva collection?	67	Exclude
albumin, serum	64	Include
cholesterol, hdl - serum	64	Include
triglycerides, blood	63	Include
appendectomy	63	Include
sodium, blood	63	Include
tetanus toxoid, unknown type	62	Include
alanine transaminase (alt)	62	Include
sibling	62	Exclude
chloride, serum	62	Include
nearsightedness	61	Include
total protein	59	Include
glucose - plasma	58	Include
creatinine, serum	58	Include
mean corpuscular volume (mcv)	57	Include
heart rate	57	Include
chickenpox	57	Include
aspirin	57	Include
high blood pressure	57	Include
cholesterol, ldl - serum	56	Include
mean corpuscular hemoglobin (mch)	56	Include
typhoid vaccine, unknown type	55	Include
calcium, serum	55	Include
mean corpuscular hemoglobin concentration (mchc)	54	Include
san diego, ca blood collection december 16, 2014	52	Exclude
aspartate aminotransferase (ast)	52	Include
diphtheria/tetanus/pertussis (dtap) vaccine	51	Include
poliovirus vaccine, inactivated (ipv)	50	Include
23andme	50	Exclude
multivitamin	48	Include
meningococcal vaccine, type unknown	47	Include
pneumococcal vaccine, type unknown	46	Include
none	44	Exclude
bun	44	Include
tonsillectomy - with adenoidectomy	44	Include
house dust	44	Include
attention deficit hyperactivity disorder (adhd)	43	Include
sleep apnea	42	Include
inguinal hernia repair	42	Include
vasectomy	41	Include
anxiety	41	Include
boston ma, june 21 2014	41	Exclude
mountain view ca, may 7 2014	40	Exclude
monocytes - blood	40	Include
hypercholesterolemia	39	Include
lymphocytes - blood	39	Include
carbon dioxide - serum	39	Include
hepatitis b vaccine, adolescent or pediatric	38	Include
acid reflux	38	Include
globulin - serum	38	Include
eosinophil count, blood	37	Include
get conference 2013 single vial saliva collection	37	Exclude
hay fever	37	Include
neutrophils - blood	37	Include
basophils - blood	36	Include
st. louis, mo blood collection december 29, 2014	36	Exclude
dental x-rays	36	Include
sulfa (sulfonamides)	34	Include
blood urea nitrogen (bun)	34	Include
bipolar disorder	33	Include
chickenpox vaccine	33	Include
obesity	33	Include
hepatitis a/hepatitis b vaccine	33	Include
simvastatin	33	Include
glucose, fasting - plasma	32	Include
very low density lipoprotein (vldl) cholesterol	32	Include
steps taken	32	Include
prostate-specific antigen (psa)	31	Include
lisinopril	31	Include
vitamin d-3	31	Include
levothyroxine	30	Include
mean platelet volume (mpv)	30	Include
arthritis	30	Include
shingles vaccine	30	Include
hemoglobin a1c (hba1c)	29	Include
knee arthroscopy	29	Include
measles vaccine	29	Include
get labs 2014 blood draw	29	Exclude
vitamin c	29	Include
insomnia	28	Include
rdw	28	Include
major depression	28	Include
teeth x-rays	28	Include
boston, ma blood collection november 11, 2014	28	Exclude
chest x-ray	28	Include
lipitor	27	Include
no known allergies	27	Include
mammogram	27	Include
amoxicillin	26	Include
hiv test	26	Include
cat hair std extract	26	Include
vitamin d	26	Include
vision test	25	Include
mumps vaccine	25	Include
blood pressure, diastolic (lower number)	25	Include
blood pressure, systolic (upper number)	25	Include
pollen	25	Include
pneumonia	24	Include
migraine headaches	24	Include
common cold	24	Include
allergy to penicillin	24	Include
tetanus immune globulin (tig)	24	Include
tonsillitis	24	Include
wbc	24	Include
thyroxine (t4), free - serum	24	Include
migraine	24	Include
influenza vaccine	23	Include
calcium	23	Include
bcg (tuberculosis) vaccine	23	Include
pollen extracts	23	Include
creatine	23	Include
low back pain	23	Include
ibuprofen	23	Include
vitamin d3, 25-oh (calcifediol)	23	Include
cat dander	22	Include
rubella vaccine	22	Include
hepatitis b vaccine, type unknown	22	Include
lasik eye surgery	22	Include
echocardiogram	22	Include
mold extracts	22	Include
moles	22	Include
heart murmur	22	Include
pulse	21	Include
pregnancy	21	Include
calories burned	21	Include
glucose, blood	21	Include
back pain	21	Include
abdominal ct scan	21	Include
head mri	21	Include
blood glucose	21	Include
diphtheria/tetanus (dt) toxoids, pediatric	20	Include
poison ivy	20	Include
hydrochlorothiazide	20	Include
knee pain	20	Include
measles	20	Include
tsh	20	Include
influenza	19	Include
iron, serum	19	Include
gallbladder removal	19	Include
bilirubin, direct	19	Include
25-hydroxy vitamin d	19	Include
hib (hemophilus influenzae type b), type unknown	18	Include
folic acid	18	Include
albuterol	18	Include
tetanus, diphtheria, pertussis vaccine (tdap)	18	Include
cat/feline product derivatives	18	Include
pap smear	18	Include
if you have any specific comments regarding the sample you collected with this sample tube, please note them here.	18	Exclude
urea nitrogen (bun)/creatinine - serum	18	Include
headache	18	Include
albumin	18	Include
loratadine	17	Include
cats	17	Include
thyroxine (t4)	17	Include
omeprazole	17	Include
c-section	17	Include
exercise minutes	17	Include
triglycerides	17	Include
removal of tonsils (tonsillectomy)	17	Include
gamma-glutamyl transpeptidase (ggt)	17	Include
impacted wisdom teeth	17	Include
blood-draw	17	Include
root canal	17	Include
uric acid, serum	17	Include
vitamin d deficiency	17	Include
23andme data	16	Exclude
knee injury	16	Include
osteopenia	16	Include
electrocardiogram (ecg) - event monitor	16	Include
age spots	16	Include
iron	16	Include
mold	16	Include
strep throat	16	Include
warts, plantar	16	Include
fish oil-omega-3 fatty acids	16	Include
generalized anxiety disorder	16	Include
colonoscopy - flexible, with tumor or polyp removal	16	Include
serum glutamic-oxaloacetic transaminase (sgot)	16	Include
upper endoscopy	16	Include
varicella vaccine	16	Include
cavities	16	Include
cataract	16	Include
typhoid vi capsular polysaccharide vaccine	16	Include
cholera vaccine	16	Include
allergy to pollen	15	Include
no known drug allergies	15	Include
serum glutamate pyruvate transaminase (sgpt)	15	Include
tendinitis	15	Include
mumps	15	Include
grass pollen-kentucky blu,std	15	Include
mcv	15	Include
snoring	15	Include
measles, mumps, rubella vaccine (mmr)	15	Include
ragweed	15	Include
menopause	15	Include
measles/mumps/rubella/varicella (mmrv) vaccine	15	Include
diphtheria, tetanus, pertussis vaccine (dtap)	15	Include
tubal ligation	15	Include
synthroid	14	Include
herpes simplex virus (hsv) infection	14	Include
daily distance	14	Include
irritable bowel syndrome	14	Include
high blood triglycerides	14	Include
dyslexia	14	Include
vertigo	14	Include
zyrtec	14	Include
influenza vaccine, whole	14	Include
fish oil	14	Include
shingles	14	Include
pneumococcal polysaccharide vaccine	14	Include
calcium-d	14	Include
hemoglobin	14	Include
cesarean section	14	Include
hepatitis b vaccine (hepb) adult	14	Include
fluoxetine	14	Include
colonoscopy - flexible, with biopsy	14	Include
hearing loss	13	Include
allergic drug reaction	13	Include
urine creatinine	13	Include
barium swallow x-ray	13	Include
head ct scan	13	Include
metformin	13	Include
sertraline	13	Include
shoulder arthroscopy	13	Include
ph - urine	13	Include
panic disorder	13	Include
hepatitis a vaccine, type unknown	13	Include
lipid panel	13	Include
abdominal ultrasound	13	Include
times awakened	13	Include
vitamin b12	13	Include
lower back pain	13	Include
skin biopsy	13	Include
sodium	13	Include
testosterone, serum	13	Include
hair loss	13	Include
headaches, migraine	13	Include
constipation	13	Include
body temperature	13	Include
male pattern baldness	13	Include
c-reactive protein (crp)	13	Include
singulair	13	Include
motion sickness	13	Include
deafness	13	Include
cold sores	13	Include
adenoidectomy	13	Include
keratosis pilaris	13	Include
teeth grinding	12	Include
abortion	12	Include
allegra	12	Include
poison ivy extract	12	Include
seborrheic dermatitis	12	Include
bupropion	12	Include
visual field exam	12	Include
fat mass	12	Include
gastrointestinal (gi) endoscopy	12	Include
tooth decay	12	Include
bactrim	12	Include
glomerular filtration rate (gfr)	12	Include
plantar warts	12	Include
flovent hfa	12	Include
laparoscopic gallbladder removal (cholecystectomy)	12	Include
concussion	12	Include
vitamin b12 level	12	Include
ferritin, serum	12	Include
flu	12	Include
melatonin	12	Include
hpv (human papillomavirus) vaccine, quadrivalent	12	Include
circumcision	12	Include
ear tube insertion	12	Include
sunburn	12	Include
glucose	12	Include
anion gap - serum	12	Include
wellbutrin	12	Include
hyperlipidemia	12	Include
ambien	12	Include
social phobia	11	Include
pneumococcal vaccine	11	Include
aspirin low dose	11	Include
wellbutrin xl	11	Include
hgb	11	Include
athlete's foot	11	Include
advair diskus	11	Include
typhoid vaccine, parenteral, acetone-killed (u.s. military)	11	Include
bronchitis	11	Include
co2	11	Include
glucose, serum	11	Include
mchc	11	Include
sigmoidoscopy	11	Include
canker sores	11	Include
contact lens fitting	11	Include
omega-3 fish oil	11	Include
grass pollen	11	Include
urinalysis	11	Include
clonazepam	11	Include
physical therapy	11	Include
mch	11	Include
neck stiffness	11	Include
cymbalta	11	Include
multi-vitamin	11	Include
sinus infection	11	Include
multivitamin and minerals	11	Include
dental caries	11	Include
ceclor	11	Include
obstructive sleep apnea (osa)	11	Include
crestor	11	Include
anemia	11	Include
hepatitis c virus antibody, total - serum	11	Include
thrombotic thrombocytopenic purpura	11	Include
erythromycin base	11	Include
latex	11	Include
hysterectomy	11	Include
house dust allergy	11	Include
tb skin test	11	Include
hepatitis a vaccine (hepa)	11	Include
cataract surgery	10	Include
total cholesterol	10	Include
heart disease: long-qt syndrome	10	Include
dust mites	10	Include
hand x-ray	10	Include
urine protein	10	Include
hepatitis b virus surface antibody - serum	10	Include
major depressive disorder	10	Include
rbc	10	Include
generalized anxiety disorder (gad)	10	Include
adderall	10	Include
neuroblastoma	10	Include
shoulder pain	10	Include
kidney stones - relatives	10	Include
abilify	10	Include
mr brain - with and without contrast	10	Include
seasonal allergies	10	Include
ekg	10	Include
monozygotic/identical twin	10	Exclude
post-nasal drip	10	Include
warts	10	Include
stress echocardiography	10	Include
type 1 diabetes	10	Include
gastroesophageal reflux disease	10	Include
hypocholesterolemia	10	Include
hba1c	10	Include
excision of a skin cancer	10	Include
cyst	10	Include
poison oak	10	Include
running time	10	Include
amyloidosis	10	Include
a/g ratio	10	Include
running distance	10	Include
codeine	10	Include
palmar hyperlinearity	10	Include
hemolytic-uremic syndrome	10	Include
type 2 diabetes	10	Include
heart disease: cardiovascular disease	10	Include
anterior cruciate ligament (acl) reconstruction	10	Include
gum disease	10	Include
adhd	10	Include
kidney stones - individual	10	Include
creatinine	10	Include
augmentin	10	Include
radiation therapy	10	Include
vitreous floater	10	Include
benign neonatal seizures	10	Include
migraines	10	Include
neuralgic amyotrophy	10	Include
potassium	10	Include
septoplasty	10	Include
identification	10	Include
cutis laxa	10	Include
walking distance	9	Include
typhoid vaccine	9	Include
cycling time	9	Include
nausea and vomiting	9	Include
basal cell carcinoma	9	Include
thyroid nodule	9	Include
charcot-marie neuropathy	9	Include
grass poll-meadow fescue,std	9	Include
cephalexin	9	Include
unintentional weight gain	9	Include
anxiety disorder	9	Include
vomiting	9	Include
flonase	9	Include
german measles	9	Include
wrinkles	9	Include
urine glucose	9	Include
chloride	9	Include
typhus vaccine	9	Include
finasteride	9	Include
leukocyte esterase - urine	9	Include
measles/rubella (m/r) vaccine	9	Include
ear wax impaction	9	Include
upper respiratory infection (uri)	9	Include
visual acuity test	9	Include
ankle sprain	9	Include
psa	9	Include
cycling distance	9	Include
vitamin d, 25-hydroxy	9	Include
ast	9	Include
baldness	9	Include
lasik	9	Include
heart disease: sudden death	9	Include
glomerular filtration rate (gfr), predicted	9	Include
asperger's syndrome	9	Include
tonsils removal	9	Include
headaches, sinus	9	Include
tree pollen	9	Include
heart disease: hypertrophic cardiomyopathy	9	Include
pimples	9	Include
abortion, spontaneous	9	Include
walking time	9	Include
zoloft	9	Include
pertussis vaccine	9	Include
celexa	9	Include
estradiol	9	Include
memory loss	9	Include
centrum silver	9	Include
prediabetes	9	Include
fexofenadine	9	Include
tramadol	9	Include
t3 resin uptake (t3ru)	9	Include
bone fracture	9	Include
rubella/mumps vaccine	9	Include
breathing	9	Include
bone fracture repair	9	Include
difficulty sleeping	9	Include
cigarette smoker	9	Include
gastritis	9	Include
dust allergy	9	Include
trazodone	8	Include
albumin/globulin ratio	8	Include
homocysteine - serum	8	Include
ppd (tb) skin test	8	Include
neutrophils, segmented - blood	8	Include
vitamin b-12	8	Include
dilatation and curettage (d&c)	8	Include
alt (sgpt)	8	Include
albuterol sulfate hfa	8	Include
ultrasound - abdomen and pelvis	8	Include
nosebleed	8	Include
lactate dehydrogenase (ldh)	8	Include
lipid profile	8	Include
imitrex	8	Include
sore throat	8	Include
comprehensive metabolic panel	8	Include
ingrown toenail	8	Include
allergy to sulfonamides	8	Include
gilbert disease	8	Include
hydrocodone-acetaminophen	8	Include
grass pollen-timothy,std	8	Include
spine mri	8	Include
foot pain	8	Include
polio vaccine (ipv)	8	Include
atopic eczema	8	Include
ativan	8	Include
neck pain	8	Include
rabies vaccine, type unknown	8	Include
heartburn	8	Include
mammogram - digital, bilateral	8	Include
erythrocyte distribution width	8	Include
chol/hdlc ratio	8	Include
sinus headache	8	Include
fever	8	Include
effexor xr	8	Include
muscle cramp	8	Include
tetanus	8	Include
blood type - has a antigen? (type a or ab)	8	Include
vision test (refraction)	8	Include
erectile dysfunction (ed)	8	Include
influenza a h1n1 vaccine	8	Include
prostate gland enlargement	8	Include
benign hypertension	8	Include
erythrocyte sedimentation rate (esr)	8	Include
chronic depression	8	Include
type ii diabetes	8	Include
abdominal pain	8	Include
autism	8	Include
peripheral neuropathy	8	Include
prozac	8	Include
cholesterol/hdl ratio	8	Include
glucosamine-chondroitin	8	Include
specific gravity - urine	8	Include
cough	8	Include
bone density - dexa, axial skeleton	8	Include
broken leg	8	Include
blood type - is rh(d) positive? (a+, o+, etc.)	8	Include
sinusitis	8	Include
bun/creatinine ratio	8	Include
diverticulitis	8	Include
hdl	8	Include
nexium	8	Include
blood sugar	8	Include
coronary artery disease	8	Include
ldl	8	Include
vitamin e	8	Include
calcium, total - serum	8	Include
lexapro	8	Include
chest ct scan	8	Include
claritin	8	Include
adderall xr	8	Include
tongue rolling (tube)	8	Include
incontinence	8	Include
bunion	8	Include
omega-3 fatty acids	8	Include
pregnancy ultrasound	8	Include
tetanus vaccine (tt)	8	Include
itching	8	Include
grass	8	Include
diarrhea	8	Include
globulin	8	Include
high-density lipoprotein (hdl)	8	Include
venipuncture	8	Include
asprin	8	Include
unknown	8	Include
ketones, urine	8	Include
rotator cuff injury	8	Include
lisinopril-hydrochlorothiazide	7	Include
23andme genotyping data	7	Exclude
platelets	7	Include
cardiac catheterization	7	Include
japanese encephalitis	7	Include
nitrite - urine	7	Include
soy	7	Include
urine ph	7	Include
flaxseed oil	7	Include
dtap/hepatits b/poliovirus vaccine	7	Include
egfr	7	Include
urobilinogen - urine	7	Include
penicillin	7	Include
triiodothyronine (t3), free - serum	7	Include
farsightedness	7	Include
hives	7	Include
hepatitis b	7	Include
wisdom teeth removal	7	Include
color vision test	7	Include
dust	7	Include
typhoid vaccine, parenteral	7	Include
codeine allergy	7	Include
vaginal hysterectomy	7	Include
blood type - has b antigen? (type b or ab)	7	Include
dermatitis	7	Include
birthmarks	7	Include
sprained ankle	7	Include
shingles (herpes zoster) vaccine	7	Include
cat	7	Include
pravastatin	7	Include
doxycycline hyclate	7	Include
ringing in ears	7	Include
ultrasound - liver or gallbladder	7	Include
mpv	7	Include
morphine	7	Include
dysthymia	7	Include
hernia repair	7	Include
azithromycin	7	Include
alcohol dependence	7	Include
rhinoplasty	7	Include
marijuana intoxication	7	Include
proair hfa	7	Include
umbilical hernia repair	7	Include
strabismus repair	7	Include
antinuclear antibody (ana)	7	Include
insect bites	7	Include
decreased visual acuity	7	Include
leg cramps	7	Include
spinal tap	7	Include
intermediate exam, office	7	Include
cholesterol	7	Include
complete blood count (cbc)	7	Include
resveratrol	7	Include
allopurinol	7	Include
zocor	7	Include
centrum	7	Include
arthroscopy - knee, diagnostic	7	Include
hypogonadism	7	Include
prolactin (prl)	7	Include
hepatitis b immune globulin (hbig)	7	Include
metoprolol tartrate	7	Include
food allergy	7	Include
itchy eyes	7	Include
birth weight (in g)	7	Include
amlodipine	7	Include
triglycerides - plasma	7	Include
thyroidectomy	7	Include
nasonex	7	Include
prednisone	7	Include
seasonal affective disorder	7	Include
insect bites and stings	7	Include
citalopram	7	Include
underactive thyroid	7	Include
breast reduction surgery	7	Include
intrauterine device (iud) insertion	7	Include
shellfish	7	Include
actinic keratosis	7	Include
influenza vaccine, live, intranasal	7	Include
phosphorus, serum	7	Include
glucose, urine	7	Include
mild depression	7	Include
tsh receptor antibody	7	Include
wisdom tooth extraction	7	Include
ice cream headaches	7	Include
rheumatoid factor (rf)	7	Include
tick bite	7	Include
mr knee - without contrast	7	Include
nickel	7	Include
laparoscopy	6	Include
low-density lipoprotein (ldl)	6	Include
dry skin	6	Include
folate	6	Include
electromyography (emg)	6	Include
hdl level (in mg/dl)	6	Include
protein, urine	6	Include
microalbumin, urine	6	Include
actos	6	Include
iron/total iron binding capacity - serum	6	Include
sinus x-ray	6	Include
cholecystectomy	6	Include
hip pain	6	Include
genital herpes	6	Include
lamotrigine	6	Include
hiv-2 antibody - serum	6	Include
protein, total	6	Include
abnormal pap smear results	6	Include
grandchild	6	Exclude
whooping cough	6	Include
fluticasone nasal sp (120inh) 16gm	6	Include
nasal septum repair	6	Include
pink eye	6	Include
sed rate	6	Include
seasonal allergy	6	Include
meniscus tear	6	Include
grass poll-perennial rye,std	6	Include
influenza vaccine, split	6	Include
stomach flu	6	Include
human papillomavirus vaccine (hpv)	6	Include
canine proteins	6	Include
sinus surgery	6	Include
shin splints	6	Include
hepatitis b virus surface antigen - serum	6	Include
nevi	6	Include
niaspan	6	Include
lab/chemistry changed record	6	Include
child abuse, sexual	6	Include
headaches, ice cream	6	Include
fluticasone	6	Include
vitamin b12 (cyanocobalamine) - serum	6	Include
erythromycin	6	Include
hepatits a and hepatitis b vaccine (hepa/hepb)	6	Include
smoking pack years	6	Include
date of blood measurement (as mm/dd/yyyy)	6	Exclude
vitamin d3	6	Include
naproxen	6	Include
removal of adenoid glands	6	Include
c-reactive protein, high sensitivity (hscrp)	6	Include
bilirubin, urine	6	Include
warfarin	6	Include
23andmedata	6	Exclude
morbid obesity	6	Include
body weight	6	Include
bilateral tubal ligation	6	Include
specific gravity	6	Include
follicle stimulating hormone (fsh)	6	Include
triglyceride level (in mg/dl)	6	Include
low back strain	6	Include
spironolactone	6	Include
protein	6	Include
chickenpox (varicella) vaccine	6	Include
immature granulocytes	6	Include
protonix	6	Include
gastroparesis	6	Include
tuberculin skin test, ppd, intradermal	6	Include
total iron binding capacity (tibc)	6	Include
total abdominal hysterectomy and bilateral salpingo-oophorectomy	6	Include
body mass index (bmi)	6	Include
ct head - without contrast	6	Include
skin rash	6	Include
gabapentin	6	Include
clinic	6	Include
ast (sgot)	6	Include
oak	6	Include
hayfever	6	Include
flomax	6	Include
urine specific gravity	6	Include
ldl level (in mg/dl)	6	Include
obsessive-compulsive disorder (ocd)	6	Include
herpes zoster	6	Include
seasonal	6	Include
limited exam,evaluation and/or treatment, office or opd	6	Include
bone scan	6	Include
biopsy - breast, needle core	6	Include
chronic pain	6	Include
anterior cruciate ligament (acl) injury	6	Include
attention deficit disorder	6	Include
palpitations	6	Include
azithromycin 250mg tablets 6-pak	6	Include
h1n1	6	Include
hernia	6	Include
magnesium, serum	6	Include
shoulder dislocation	6	Include
human papillomavirus (hpv) infection	6	Include
meningococcal/diphtheria conjugate vaccine (mcv4)	6	Include
triiodothyronine (t3)	6	Include
nsaids	6	Include
grass poll-orchardgrass,std	6	Include
upper gi series	6	Include
infectious mononucleosis	6	Include
paxil	6	Include
bicarbonate - serum	6	Include
oophorectomy - partial or total	6	Include
gerd	6	Include
prevacid	6	Include
achilles tendinitis	6	Include
rabies vaccine, intramuscular injection	6	Include
thyroid stimulating hormone	6	Include
epithelial cells - urine sediment	5	Include
zits	5	Include
head injury	5	Include
lithotripsy - extracorporeal shock wave	5	Include
breast lump removal	5	Include
lymphs	5	Include
sulfa	5	Include
alcoholism	5	Include
atorvastatin	5	Include
surgical removal of a fingernail or toenail	5	Include
hct	5	Include
anthrax vaccine	5	Include
familial hypercholesterolemia	5	Include
honey bee venom protein	5	Include
aunt/uncle	5	Exclude
benign prostatic hyperplasia	5	Include
abdominal bloating	5	Include
diabetes mellitus	5	Include
gastric emptying study - nuclear	5	Include
flea bites	5	Include
hib/hepatitis b vaccine	5	Include
bipolar ii disorder	5	Include
obstructive sleep apnea	5	Include
tissue transglutaminase antibody, iga - serum	5	Include
lumpectomy	5	Include
seasonale	5	Include
ranitidine hcl	5	Include
alopecia	5	Include
meningococcal polysaccharide vaccine (mpsv4)	5	Include
exercise-induced asthma	5	Include
cyclobenzaprine	5	Include
grandparent	5	Include
skin cancer	5	Include
testicular self-examination	5	Include
fungal toenail infection	5	Include
jock itch	5	Include
monocytes	5	Include
abnormal ekg	5	Include
sinusitis, chronic	5	Include
dust mite allergy	5	Include
separated shoulder	5	Include
magnesium	5	Include
swimmer's ear	5	Include
mono	5	Include
hypoglycemia	5	Include
thyroid biopsy by needle	5	Include
metoprolol succinate	5	Include
fasting blood glucose level (in mg/dl)	5	Include
amoxycillin allergy	5	Include
propranolol	5	Include
banana	5	Include
tetanus, diphtheria vaccine (td)	5	Include
trees	5	Include
tendon repair in the hand	5	Include
levaquin	5	Include
chemotherapy - intravenous	5	Include
medical eye exam (portion for, other than to determine the nee	5	Include
syphilis test (rpr) - serum	5	Include
post-traumatic stress disorder (ptsd)	5	Include
appendix removal	5	Include
lovastatin	5	Include
fatigue	5	Include
cervical dysplasia	5	Include
barium enema	5	Include
chondromalacia patella	5	Include
varicella zoster virus antibody, igg - serum	5	Include
biopsy - breast, open	5	Include
toenail injury	5	Include
retinal detachment repair	5	Include
ct bone density	5	Include
coronary artery disease (cad)	5	Include
laryngitis	5	Include
lyme disease vaccine	5	Include
chronic fatigue syndrome	5	Include
fructosamine - serum	5	Include
lorazepam	5	Include
moderate depression	5	Include
bruises	5	Include
basos	5	Include
joint sprain	5	Include
breathing treatment	5	Include
medical eye exam & eval;comprehensive,estblshd pat;1 or more v	5	Include
dehydration	5	Include
rabies immune globulin (rig)	5	Include
plague vaccine	5	Include
niacin	5	Include
herniated disk	5	Include
chicken pox	5	Include
stomach cramps	5	Include
kiwi (actinidia chinensis)	5	Include
chol/hdl ratio	5	Include
citracal + d	5	Include
periodic comprehensive preventive medicine reeval and manageme	5	Include
hepatitis a vaccine, pediatric/adolescent, 2 dose	5	Include
creatine phosphokinase (cpk)	5	Include
lamictal	5	Include
white blood cell count	5	Include
arrhythmia	5	Include
23 and me	5	Exclude
whiteheads	5	Include
immune globulin (ig), type unknown	5	Include
vyvanse	5	Include
prehypertension	5	Include
blackheads	5	Include
vitiligo	5	Include
enlargement of tonsils	5	Include
mastectomy	5	Include
sulfa drugs	5	Include
heart arrhythmia	5	Include
grasses	5	Include
clonazepam 0.5 mg tablet	5	Include
colitis	5	Include
pineapple	5	Include
ankle fracture	5	Include
nephew/niece	5	Exclude
lipoprotein-a (lp(a))	5	Include
nightmares	5	Include
protein/creatinine - urine	5	Include
vicodin	5	Include
bunionectomy	5	Include
wisdom teeth removed	5	Include
lab/hematology	5	Include
lyme disease	5	Include
acyclovir	5	Include
muscle stiffness	5	Include
otitis media	5	Include
alt	5	Include
hpv (human papillomavirus) vaccine, bivalent	5	Include
complete blood count	5	Include
headaches, mixed tension migraine	5	Include
temperature	5	Include
sleep walking	5	Include
hepatitis a vaccine, pediatric/adolescent, 3 dose	5	Include
compazine	5	Include
abnormal menstrual periods	5	Include
lumbar puncture (lp)	5	Include
finger injury	5	Include
hemoglobin a1c	5	Include
provigil	5	Include
replacement of a cataract with intraocular lens	5	Include
ankylosing spondylitis	5	Include
mouth sores	5	Include
seasonal allergic rhinitis	5	Include
broken arm	5	Include
ancestrydna	5	Exclude
sleep study	5	Include
yeast infection, vaginal	5	Include
fish oil, oral capsule	5	Include
general health panel	5	Include
immune globulin (ig), intramuscular	5	Include
hepatitis b vaccine (hepb) child	5	Include
ftdna	4	Include
diovan	4	Include
relpax	4	Include
chronic fatigue syndrome (cfs)	4	Include
manic depression	4	Include
tobacco use	4	Include
septra	4	Include
low blood sugar	4	Include
knee swelling	4	Include
allergy to mold	4	Include
d&c	4	Include
hydrocodone/apap 5mg/500mg tabs	4	Include
celebrex	4	Include
ct head - with and without contrast	4	Include
t4,free(direct)	4	Include
color - urine	4	Include
broken nose	4	Include
zoster vaccine	4	Include
meningococcus vaccine	4	Include
mitral valve regurgitation	4	Include
carpal tunnel release	4	Include
hla-b27 antigen	4	Include
doxycycline hyclate 100mg capsules	4	Include
metoprolol	4	Include
cefzil	4	Include
23&me	4	Exclude
molds	4	Include
irregular heartbeats	4	Include
toothache	4	Include
indocin	4	Include
histopathology	4	Include
autosomal results	4	Include
oxycodone	4	Include
appearance - urine	4	Include
amitriptyline	4	Include
haemophilus influenzae type b vaccine (hib)	4	Include
carbon dioxide	4	Include
allergy to nickel	4	Include
prothrombin time	4	Include
leg pain	4	Include
parathyroid hormone (pth)	4	Include
diphtheria antitoxin	4	Include
rotator cuff tendinitis	4	Include
neutrophils, band form - blood	4	Include
pelvis x-ray	4	Include
infertility	4	Include
ultrasound - chest	4	Include
half sibling	4	Exclude
international normalized ratio (inr) - blood	4	Include
childhood asthma	4	Include
st. john's wort	4	Include
ganglion cyst	4	Include
metformin 500mg tablets	4	Include
hepatitis a	4	Include
endoscopy	4	Include
tobacco dependence	4	Include
ophthalmic examination and evaluation	4	Include
tuberculin (tb) tine test	4	Include
creatinine, urine	4	Include
hyperthyroidism	4	Include
antinuclear antibody (ana), titer - serum	4	Include
child abuse, physical	4	Include
doxycycline	4	Include
lasek	4	Include
ferritin	4	Include
benadryl	4	Include
neutrophils	4	Include
klonopin	4	Include
fecal occult blood test (fobt)	4	Include
23andme snp data	4	Exclude
influenza (flu) vaccination	4	Include
respiratory rate	4	Include
esophagogastroduodenoscopy (egd) - with biopsy	4	Include
ct chest - with and without contrast	4	Include
squamous cell carcinoma	4	Include
pharyngitis	4	Include
hypertriglyceridemia	4	Include
raynaud's disease	4	Include
neck x-ray	4	Include
rhinocort aqua	4	Include
edema of extremities	4	Include
sleep paralysis	4	Include
bronchopneumonia	4	Include
plt	4	Include
temporomandibular joint disorder	4	Include
transferrin saturation - serum	4	Include
vasovagal syncope	4	Include
ear infection, middle	4	Include
influenza virus vacine split virus when admin to 3yrs or older	4	Include
gastroenteritis	4	Include
microalbumin/creatinine - urine	4	Include
gender identity disorder	4	Include
traveler's diarrhea	4	Include
swimming distance	4	Include
foot injury	4	Include
metabolic syndrome	4	Include
abortion, complete	4	Include
valtrex	4	Include
frequent urination	4	Include
removal of wisdom teeth	4	Include
prilosec	4	Include
mirtazapine	4	Include
body height	4	Include
heart ultrasound	4	Include
grape seed extract	4	Include
accutane	4	Include
premature birth	4	Include
bariatric surgery	4	Include
carotid ultrasound	4	Include
painful intercourse	4	Include
tuberculin skin test, unknown type	4	Include
immunization	4	Include
blood transfusion	4	Include
procedure 82306	4	Include
grass pollen-red top,std	4	Include
phenylthiocarbamide tasting	4	Include
cephalosporins	4	Include
co q-10	4	Include
protein, total, serum	4	Include
abdominal mri	4	Include
ciprofloxacin 500mg tablets	4	Include
swimming time	4	Include
basal cell skin cancer	4	Include
apolipoprotein b100 (apob100)	4	Include
torn meniscus	4	Include
kyphosis	4	Include
nephrectomy	4	Include
anal fissure	4	Include
tinea versicolor	4	Include
benicar hct	4	Include
cholecalciferol (vitamin d3)	4	Include
polio	4	Include
dog	4	Include
poison ivy-oak wash	4	Include
middle ear infection	4	Include
vitamin d 50,000iu caps (rx)	4	Include
transient ischemic attack (tia)	4	Include
blood in stool	4	Include
complement component 3 (c3)	4	Include
coronary angioplasty	4	Include
esophagogastroduodenoscopy (egd) - with esophageal dilation	4	Include
mumps virus antibody, igg - serum	4	Include
poison oak extract	4	Include
metformin 500 mg oral tablet	4	Include
luteinizing hormone (lh), serum	4	Include
nausea	4	Include
stuttering	4	Include
cousin or more distant	4	Exclude
lab/urology	4	Include
periodontal disease	4	Include
primary fibromyalgia syndrome	4	Include
xanax	4	Include
lutein	4	Include
zinc	4	Include
degenerative joint disease (djd)	4	Include
hydrochlorothiazide 25 mg oral tablet [hydrochlothiazide]	4	Include
umbilical hernia	4	Include
shoulder tendinitis	4	Include
hemorrhoid surgery	4	Include
intermediate exam, office or opd	4	Include
alprazolam	4	Include
breast biopsy	4	Include
pneumococcal conjugate vaccine	4	Include
23andme raw data	4	Exclude
complement component 4 (c4)	4	Include
23andme v2	4	Exclude
ferrous sulfate	4	Include
heart attack	4	Include
peanut	4	Include
prostatitis	4	Include
hernia, abdominal	4	Include
head x-ray	4	Include
bone marrow biopsy	4	Include
supraventricular tachycardia (svt)	4	Include
rectal bleeding	4	Include
bedwetting	4	Include
essential hypertension	4	Include
reglan	4	Include
lithium carbonate	4	Include
feathers	4	Include
jaundice	4	Include
procedure 81003	4	Include
depakote	4	Include
stretch marks	4	Include
raynaud disease	4	Include
zolpidem 10mg tablets	4	Include
atenolol	4	Include
tonsilectomy	4	Include
nicotine dependence	4	Include
esophagogastroduodenoscopy (egd)	4	Include
dilantin	4	Include
repair of a broken clavicle (collarbone)	4	Include
hiccups	4	Include
loestrin 24 fe	4	Include
eosinophils	4	Include
venlafaxine	4	Include
topamax	4	Include
drug addiction	4	Include
bilirubin	4	Include
anal itching	4	Include
procedure 84443	4	Include
testosterone deficiency	4	Include
recurrent major depression	4	Include
removal of a kidney stone	4	Include
indigestion	4	Include
viagra	4	Include
dizziness	4	Include
dog dander	4	Include
depressive disorder	4	Include
triamcinolone acetonide	4	Include
ldl cholesterol calc	4	Include
incision and drainage - pilonidal cyst	4	Include
chlamydia infection	4	Include
sebaceous cyst	4	Include
knee arthroplasty	4	Include
food poisoning	4	Include
pyloric stenosis	4	Include
methylprednisolone	4	Include
rubella virus antibody, igg - serum	4	Include
cortisol - serum	4	Include
wrist pain	4	Include
bacterial culture - urine	4	Include
omeprazole 20 mg oral tablet	4	Include
breast biopsy through a needle	4	Include
probiotic	3	Include
thyroid peroxidase (tpo) antibody	3	Include
chiggers	3	Include
anaphylaxis	3	Include
cmv antibody	3	Include
neisseria gonorrhoeae dna or rna, qualitative	3	Include
eyelid twitch	3	Include
pet dander	3	Include
open surgical repair of wrist bone fracture	3	Include
losartan	3	Include
amylase, blood	3	Include
sleep apnea surgery (uppp)	3	Include
open surgical repair of finger fracture	3	Include
nkda	3	Include
swelling of ankles or feet	3	Include
avelox	3	Include
insulin, serum	3	Include
sensitivity to light	3	Include
diastolic pressure	3	Include
cold intolerance	3	Include
mefloquine	3	Include
cocaine intoxication	3	Include
urticaria	3	Include
graves disease	3	Include
procedure 36415	3	Include
trichotillomania	3	Include
hydrocele repair	3	Include
cetirizine	3	Include
tetanus booster	3	Include
ondansetron 8mg tablets	3	Include
epididymitis	3	Include
broken wrist	3	Include
mango	3	Include
multivitamins	3	Include
pityriasis rosea	3	Include
croup	3	Include
obstetric ultrasound	3	Include
urinary tract infection (uti), chronic	3	Include
herpes simplex	3	Include
dislocated joint	3	Include
calcium, urine	3	Include
knee bursitis	3	Include
dhea	3	Include
comprehensive exam with history and physical, office	3	Include
levothyroxine sodium	3	Include
ultrasound - pelvis, transvaginal	3	Include
allergy to erythromycin	3	Include
ingrown nail	3	Include
mouth ulcers	3	Include
lyme disease antibody	3	Include
ringworm	3	Include
ambien cr	3	Include
enlarged prostate	3	Include
zithromax z-pak	3	Include
partial thromboplastin time (ptt)	3	Include
benign positional vertigo	3	Include
tdap	3	Include
novolog	3	Include
facelift	3	Include
ear infection, outer	3	Include
bilirubin, indirect	3	Include
vegetable servings	3	Include
venlafaxine hcl er 150 mg cap	3	Include
incision and drainage - soft tissue abscess	3	Include
ciprofloxacin	3	Include
gastric ulcer	3	Include
cervical spondylosis	3	Include
zolpidem tartrate 10 mg tablet	3	Include
atrial flutter	3	Include
probiotic combination oral cap	3	Include
breast biopsy during surgery (not through a needle)	3	Include
uveitis	3	Include
postpartum depression	3	Include
mr brain - with contrast	3	Include
mononucleosis spot test	3	Include
alanine aminotransferase	3	Include
hydrocodone	3	Include
lipase, serum	3	Include
mr brain - without contrast	3	Include
rabies vaccine	3	Include
cyclobenzaprine 10 mg tablet	3	Include
rubella	3	Include
seborrheic keratosis	3	Include
clinical depression	3	Include
hepatitis c	3	Include
acute appendicitis	3	Include
high-arched foot	3	Include
thrush	3	Include
egfr non-afr. american	3	Include
insulin-like growth factor-1 (igf-1) - serum	3	Include
fluticasone prop 50 mcg spray	3	Include
pravastatin 40mg tablets	3	Include
lunesta	3	Include
ankle injury	3	Include
pain with passing stool	3	Include
guttate psoriasis	3	Include
repair nasal fracture (broken nose)	3	Include
eos (absolute)	3	Include
elbow pain	3	Include
vitamin b12 deficiency	3	Include
laparoscopic cholecystectomy	3	Include
aleve	3	Include
depo-provera	3	Include
vaginal yeast infection	3	Include
zoloft 100 mg oral tablet	3	Include
diclofenac sodium	3	Include
eos	3	Include
miscarriage	3	Include
daily multivitamin	3	Include
prostate specific ag, serum	3	Include
pectus excavatum	3	Include
lab	3	Include
uterine ablation	3	Include
mr arthrogram - shoulder	3	Include
vulvodynia	3	Include
myringotomy	3	Include
spondylolisthesis	3	Include
oral ulcers	3	Include
hallux valgus	3	Include
procedure 80053	3	Include
dogs	3	Include
kiwi	3	Include
provera	3	Include
liposuction - trunk	3	Include
skull x-ray	3	Include
pravastatin sodium	3	Include
spinal fusion	3	Include
cystoscopy	3	Include
ultrasound - extremity	3	Include
esophageal spasm	3	Include
undescended testicle repair	3	Include
non-cardiac chest pain	3	Include
aspirin oral tablet	3	Include
differin	3	Include
leukocytes - blood	3	Include
kidney stone	3	Include
coronary angiography	3	Include
doxazosin	3	Include
earache	3	Include
immature grans (abs)	3	Include
doxycycline allergy	3	Include
strattera	3	Include
adderall, 10 mg oral tablet	3	Include
frequent urination at night	3	Include
limited exam,evaluation and/or treatment, office	3	Include
almond (prunus amygdalus)	3	Include
wheezing	3	Include
escitalopram	3	Include
neutrophils (absolute)	3	Include
radioactive iodine uptake	3	Include
muscle weakness	3	Include
eyelid lift	3	Include
lymphs (absolute)	3	Include
macular degeneration	3	Include
conjunctivitis	3	Include
testicular cancer	3	Include
blurry vision	3	Include
ragweed pollen	3	Include
routine venipunture for collection of specimen(s)	3	Include
cephalexin 500mg capsules	3	Include
helicobacter pylori infection	3	Include
excessive gas	3	Include
fluvirin multidose vial 2010-11 5ml	3	Include
leg fracture	3	Include
helicobacter pylori antibody, igg - serum	3	Include
etanercept	3	Include
bone density - dexa, appendicular skeleton	3	Include
sertraline oral tablet	3	Include
decreased bone mineral density	3	Include
promethazine	3	Include
fluticasone propionate	3	Include
lovaza	3	Include
gallbladder disease	3	Include
squamous cell skin cancer	3	Include
bupropion extended release tablet [buproban]	3	Include
prostatitis, nonbacterial	3	Include
excision - malignant skin tumor	3	Include
malignant melanoma	3	Include
armour thyroid	3	Include
h1n1 vaccine	3	Include
demerol	3	Include
eye redness	3	Include
no allergies	3	Include
liver spots	3	Include
azithromycin 250 mg tablet	3	Include
iritis	3	Include
macrobid	3	Include
rectocele	3	Include
rag weed	3	Include
hoarse voice	3	Include
rectal pain	3	Include
tree nuts	3	Include
systolic pressure	3	Include
adhesive tape	3	Include
cholesterol, idl - serum	3	Include
placement of stent	3	Include
zyrtec-d	3	Include
bee sting	3	Include
hemoglobin, urine	3	Include
propecia	3	Include
thoracic outlet syndrome	3	Include
birch	3	Include
procedure 85025	3	Include
procedure 85027	3	Include
abnormal pap smear	3	Include
duloxetine 60 mg [cymbalta]	3	Include
lyrica	3	Include
eating disorder	3	Include
chest pain	3	Include
benicar	3	Include
joint pain	3	Include
fioricet	3	Include
vaginal candidiasis	3	Include
supraventricular tachycardia	3	Include
montelukast	3	Include
prolactin	3	Include
tdap (adacel)	3	Include
fosamax	3	Include
hip replacement	3	Include
alkaline phosphatase (alp) isoenzyme test	3	Include
iron saturation - serum	3	Include
chiari malformation	3	Include
tachycardia	3	Include
pulmonary function tests (pfts)	3	Include
cow milk intolerance	3	Include
family history	3	Include
coq10 sg 100	3	Include
herniated nucleus pulposus	3	Include
lazy eye repair	3	Include
nifedipine	3	Include
lorazepam 1 mg tablet	3	Include
zithromax	3	Include
total bilirubin	3	Include
continuous positive airway pressure (cpap)	3	Include
homocyst(e)ine, plasma	3	Include
rdw-cv	3	Include
low testosterone	3	Include
hydrocodone/apap 7.5mg/500mg tabs	3	Include
pulse oximeter % saturation	3	Include
mean corpuscular volume	3	Include
golden rod	3	Include
mastectomy - partial	3	Include
zolpidem	3	Include
uric acid	3	Include
progesterone, serum	3	Include
dtp/hib/hepatitis b vaccine	3	Include
vitamin e-400	3	Include
autosomal	3	Include
progesterone	3	Include
ggt	3	Include
malaria	3	Include
psa, total	3	Include
patient recorded as having no known allergies to drugs	3	Include
ankle swelling	3	Include
23andme genotype	3	Exclude
allergy to mold - dander - dust	3	Include
23	3	Exclude
ultrasound-guided amniocentesis	3	Include
methylprednisolone 4 mg dosepk	3	Include
nerve pain	3	Include
nocturnal enuresis	3	Include
omeprazole 20 mg [prilosec]	3	Include
mtdna full sequence	3	Include
mr lumbar spine - with and without contrast	3	Include
cervix cryosurgery	3	Include
nasonex 50mcg (120 sprays) 17g	3	Include
red blood cells (rbc), urine	3	Include
benzoyl peroxide	3	Include
percocet	3	Include
coronary artery bypass graft (cabg) - three grafts	3	Include
ultrasound - neck soft tissue	3	Include
smallpox (vaccinia) vaccine, diluted	3	Include
typhoid vaccine, oral	3	Include
iga - serum	3	Include
helicobacter pylori antibody - serum	3	Include
chloride, urine	3	Include
exercise stress test	3	Include
nitrofurantoin mono/mac 100mg caps	3	Include
sedimentation rate-westergren	3	Include
ancestrydna.txt	3	Exclude
naproxen sodium	3	Include
appearance	3	Include
rotavirus vaccine, type unknown	3	Include
melatonin 5 mg	3	Include
pulmonary hypertension	3	Include
full genome	3	Exclude
multi vitamin	3	Include
prostate specific antigen (psa)	3	Include
aspir-81	3	Include
wisdom teeth extraction	3	Include
skin photosensitivity	3	Include
knee microfracture surgery	3	Include
plavix	3	Include
fainting	3	Include
grief	3	Include
hyperhidrosis	3	Include
eustacian tube dysfunction	3	Include
hashimoto thyroiditis	3	Include
tympanostomy tube placement	3	Include
pristiq	3	Include
toprol xl	3	Include
procedure 80048	3	Include
egfr african american	3	Include
baso (absolute)	3	Include
corn	3	Include
premature ventricular contractions (pvcs)	3	Include
fenofibrate	3	Include
ppd	3	Include
thyroid ultrasound	3	Include
qvar	3	Include
breast cyst aspiration	3	Include
iodine	3	Include
procedure 80061	3	Include
procedure 99214	3	Include
urea nitrogen (bun)	3	Include
hepatitis b virus core antibody, total - serum	3	Include
hearing test	3	Include
globulin, total	3	Include
genital warts	3	Include
bone mineral density (bmd) test	3	Include
venlafaxine hcl er 75 mg cap	3	Include
tylenol	3	Include
g6pd screen	3	Include
deviated nasal septum	3	Include
episiotomy	3	Include
color	3	Include
hib (hboc) vaccine	3	Include
23andme results	3	Exclude
omeprazole 20 mg	3	Include
broken ankle	3	Include
lipitor tabs	3	Include
hiv infection	3	Include
tetracycline	3	Include
arm fracture	3	Include
lymphocytes	3	Include
clindamycin phosphate	3	Include
zetia	3	Include
mmr	3	Include
anorexia nervosa	3	Include
sulfameth/trimethoprim 800/160 tabs	3	Include
poison sumac extract	3	Include
blood clot	3	Include
nothing	3	Exclude
ranitidine 150 mg tablet	3	Include
cymbalta 60 mg capsule	3	Include
mr lumbar spine - without contrast	3	Include
t-lymphocytes, total - blood	3	Include
pt	3	Include
caltrate-600 plus vitamin d3	3	Include
bad breath	3	Include
gender dysphoria	3	Include
vaccine	3	Include
one touch ultra test strips	3	Include
keflex	3	Include
sodium, serum	3	Include
ultrasound - aorta and branches	3	Include
irritable colon	3	Include
procedure 99213	3	Include
enlarged adenoids	3	Include
colonoscopy, virtual	3	Include
diazepam	3	Include
progesterone micronized	3	Include
seasonal flu	3	Include
glucophage	3	Include
disorder of gallbladder	3	Include
blepharitis	3	Include
electrocardiogram	3	Include
recurrent depression	3	Include
headaches, tension	3	Include
pure hypercholesterolemia	3	Include
tamsulosin	3	Include
beta globulin - serum	2	Include
diovan, 160 mg oral tablet	2	Include
androgenic alopecia	2	Include
singulair 10mg tablets	2	Include
calcium carbonate	2	Include
fig	2	Include
bystolic	2	Include
periodic preventive med est patient 18-39 yrs	2	Include
calcium-vitamin d3	2	Include
lorazepam 0.5 tablet	2	Include
citalopram oral tablet	2	Include
orthognathic surgery	2	Include
lanolin	2	Include
nexium, 40 mg oral delayed release capsule	2	Include
glucose measurement, quantitative	2	Include
gemfibrozil	2	Include
amphetamine salts 30 mg tab	2	Include
darvocet-n 100	2	Include
lymph node biopsy	2	Include
sulfamethoxazole-trimethoprim 800-160 tablet	2	Include
pneumococcal polysaccharide vaccine (ppsv)	2	Include
c-reactive protein, quant	2	Include
varicella	2	Include
tipped uterus	2	Include
urea nitrogen (bun), clearance	2	Include
asperger's disorder	2	Include
mygenome	2	Exclude
laminectomy - cervical	2	Include
hearing loss, occupational	2	Include
laminectomy - lumbar	2	Include
office outpatient visit 10 minutes	2	Include
microsomal antibodies	2	Include
abilify 2 mg tablet	2	Include
low blood pressure	2	Include
birth	2	Include
diplopia	2	Include
syphilis	2	Include
annual flu	2	Include
triglicerides	2	Include
valium	2	Include
tricor	2	Include
23andme v2+v3	2	Exclude
combipatch	2	Include
23andme_v3	2	Exclude
health records	2	Include
ophthalmoscopy	2	Include
wheat containing prod	2	Include
lipitor 10 mg oral tablet	2	Include
lansoprazole 30 mg	2	Include
adderall xr, 30 mg oral capsule, extended release	2	Include
rotator cuff strain	2	Include
diabetic neuropathy	2	Include
reflux esophagitis	2	Include
wrist fracture	2	Include
aldactone	2	Include
atarax	2	Include
potassium serum plasma/whole blood	2	Include
shellfish allergy	2	Include
excision of skin	2	Include
lorazepam 0.5 mg tablet	2	Include
ultrasound - gall bladder function, with cck	2	Include
iron saturation	2	Include
hepatitis a virus antibody, igm - serum	2	Include
levaquin leva-pak	2	Include
lab/bact-micro	2	Include
ther proc,1or&gt;areas,ea 15 min;ther exer dev str,end,rom,flex	2	Include
karyotype	2	Include
leukocytes - urine sediment	2	Include
omega-3, oral capsule	2	Include
vyvanse 50 mg capsule	2	Include
xalatan	2	Include
subacute thyroiditis	2	Include
tonsillectomy and adenoidectomy	2	Include
diastolic	2	Include
zovirax	2	Include
phenobarbital	2	Include
transurethral prostate resection (turp)	2	Include
drugs requiring detailed coding	2	Include
sesame oil	2	Include
keppra	2	Include
vision	2	Include
periodic limb movement disorder	2	Include
black walnut	2	Include
ventolin hfa inh w/dos ctr 200puffs	2	Include
sleep disorder	2	Include
orange juice	2	Include
white blood cell (wbc) scan	2	Include
ambien, 10 mg oral tablet	2	Include
ige - serum	2	Include
mild cognitive impairment	2	Include
kapidex	2	Include
thyroid gland removal	2	Include
penis pain	2	Include
xray dx	2	Include
proventil	2	Include
japanese encephalitis vaccine	2	Include
genotyping data	2	Include
coq10	2	Include
wisdom teeth extracted	2	Include
dilation - esophagus	2	Include
buspar	2	Include
folate - rbc	2	Include
difficulty initiating urinary flow	2	Include
ace inhibitors	2	Include
levothroid	2	Include
gut microbiome	2	Include
medial meniscus tear	2	Include
super b-complex	2	Include
cymbalta 30 mg capsule	2	Include
clonazepam 1 mg tablet	2	Include
tuberculosis (tb)	2	Include
biopsy of prostate	2	Include
simvastatin 40 tablet	2	Include
nasal polyp removal	2	Include
phobia, simple or specific	2	Include
lexapro 20 mg oral tablet	2	Include
rheumatoid factor	2	Include
pineal cyst	2	Include
humira	2	Include
t7	2	Include
egfr if nonafricn am	2	Include
vioxx	2	Include
stress incontinence	2	Include
urethritis	2	Include
epidermal cyst	2	Include
iron measurement	2	Include
aldosterone - serum	2	Include
immunohistochemistry procedure	2	Include
amox tr-k clv 875-125 mg tab	2	Include
nifedipine er	2	Include
circles in human evolution	2	Include
temazepam 15mg capsule (hard, soft, etc.)	2	Include
pyelonephritis	2	Include
prostate resection - transurethral	2	Include
fungal nail infection	2	Include
angiogram - coronary	2	Include
blood count complete auto&auto difrntl wbc count	2	Include
creatinine clearance	2	Include
one-a-day womens formula	2	Include
ldl-cholesterol	2	Include
dandelion	2	Include
procedure 83036	2	Include
heart disease	2	Include
tmj (jaw joint) arthroscopy	2	Include
minoxidil	2	Include
restless legs	2	Include
clonazepam 0.5 mg	2	Include
hla typing (dr/dq)	2	Include
albumin - urine	2	Include
sex hormone binding globulin (shbg) - serum	2	Include
pgp tissues	2	Include
insulin	2	Include
allergy shots	2	Include
23andme genome	2	Exclude
splenectomy	2	Include
calcium, ionized, serum	2	Include
xopenex hfa	2	Include
renin - serum	2	Include
electroencephalogram	2	Include
rocky mountain spotted fever	2	Include
cystic acne	2	Include
cyanocobalamin	2	Include
23andm	2	Include
intravenous pyelogram (ivp)	2	Include
low dose asa, 81 mg oral tablet	2	Include
nerve compression	2	Include
cluster headache syndrome	2	Include
mtdna	2	Include
measles virus antibody, igg - serum	2	Include
orchiopexy	2	Include
thyroxine.free	2	Include
[truncated: 8,604 more rows]

## Sheet: Table S3-Disease Surveys
Phenotype	No. of Yes	No. of No	% Yes
PGP Trait & Disease Survey 2012: Blood
Iron deficiency anemia	326	1468	18.1717
Pernicious anemia (a.k.a. "Addison­Biermer anemia")	9	1785	0.501672
Folate deficiency anemia	9	1785	0.501672
Hereditary spherocytosis	0	1794	0
G6PD deficiency	4	1790	0.222965
Sickle cell trait (carrier)	3	1791	0.167224
Sickle cell anemia	0	1794	0
Autoimmune hemolytic anemia	1	1793	0.0557414
Hemophilia	2	1792	0.111483
Von Willebrand disease	3	1791	0.167224
Idiopathic thrombocytopenic purpura (ITP)	11	1783	0.613155
Hereditary thrombophilia (includes Factor V Leiden and Prothrombin G20210A)	10	1784	0.557414
Other thrombophilia (includes antiphospholipid syndrome)	8	1786	0.445931
PGP Trait & Disease Survey 2012: Cancers
Stomach cancer	1	1897	0.052687
Colon cancer	5	1893	0.263435
Rectal cancer	2	1897	0.105319
Colon polyps	148	1757	7.76903
Pancreatic cancer	3	1895	0.158061
Lung cancer	3	1895	0.158061
Melanoma	29	1871	1.52632
Non­melanoma skin cancer	120	1778	6.32244
Lipoma	52	1848	2.73684
Breast cancer	25	1877	1.31441
Breast fibroadenoma	23	1875	1.2118
Cervical cancer	17	1881	0.89568
Endometrial cancer	6	1892	0.316122
Uterine fibroids	64	1834	3.37197
Ovarian cancer	2	1896	0.105374
Prostate cancer	20	1882	1.05152
Bladder cancer	5	1893	0.263435
Kidney cancer	8	1890	0.421496
Thyroid cancer	15	1883	0.790306
Non­Hodgkin lymphoma	7	1891	0.368809
Leukemia	5	1893	0.263435
Polycythemia vera	2	1896	0.105374
Essential thrombocythemia	1	1897	0.052687
Neurofibromatosis	1	1897	0.052687
Brain cancer	3	1895	0.158061
PGP Trait & Disease Survey 2012: Circulatory System
Hypertension	370	1374	21.2156
Myocardial infarction (heart attack)	26	1690	1.51515
Angina	44	1673	2.56261
Pulmonary embolism	15	1705	0.872093
Mitral valve prolapse	71	1645	4.13753
Hypertrophic cardiomyopathy	4	1716	0.232558
Dilated cardiomyopathy	3	1713	0.174825
Restrictive cardiomyopathy	0	1716	0
Other cardiomyopathy (including ARVD)	6	1710	0.34965
Bundle branch block	18	1698	1.04895
Wolff­Parkinson­White (WPW) Syndrome	7	1709	0.407925
Long QT Syndrome	12	1709	0.697269
Heart block	11	1705	0.641026
Atrial fibrillation	45	1671	2.62238
Premature ventricular contractions	63	1653	3.67133
Sick sinus syndrome (includes tachy­brady syndrome)	9	1707	0.524476
Cardiac arrhythmia	89	1627	5.18648
Congestive heart failure	11	1705	0.641026
Stroke	17	1699	0.990676
Aortic aneurysm	6	1710	0.34965
Other aneurysm	3	1713	0.174825
Raynaud's phenomenon	105	1620	6.08696
Kawasaki disease	1	1715	0.0582751
Hereditary hemorrhagic telangiectasia (also known as Osler­Weber­Rendu syndrome)	1	1715	0.0582751
Deep vein thrombosis (DVT)	13	1703	0.757576
Varicose veins	118	1607	6.84058
Hemorrhoids	399	1333	23.037
Varicocele	33	1684	1.92196
PGP Trait & Disease Survey 2012: Congenital Traits and Anomalies
Spina bifida	5	1763	0.282805
Congenital ocular coloboma	0	1768	0
Congenital heart defect	42	1726	2.37557
Cleft palate	2	1766	0.113122
Cleft uvula	4	1764	0.226244
Cleft lip	0	1768	0
Tongue tie (ankyloglossia)	33	1735	1.86652
Bifid tongue (cleft tongue)	0	1768	0
Infantile pyloric stenosis	5	1763	0.282805
Hirschsprung's disease	0	1768	0
Hypospadias	2	1767	0.113058
Renal agenesis (missing kidney)	0	1768	0
Polycystic kidney disease	5	1763	0.282805
Congenital hydronephrosis	2	1766	0.113122
Developmental dysplasia of the hip	7	1761	0.395928
Congenital clubfoot (equinovarus)	6	1762	0.339367
Polydactyly	1	1767	0.0565611
Syndactyly (webbing of digits)	13	1755	0.735294
Ehlers­Danlos syndrome	38	1730	2.14932
Congenital ichthyosis	1	1767	0.0565611
Single transverse palmar crease (simian crease)	2	1766	0.113122
Marfan syndrome	4	1764	0.226244
PGP Trait & Disease Survey 2012: Digestive System
Impacted tooth	462	1262	26.7981
Dental cavities	1389	351	79.8276
Gingivitis	413	1314	23.9143
Temporomandibular joint (TMJ) disorder	230	1494	13.3411
Canker sores (oral ulcers)	621	1103	36.0209
Geographic tongue	58	1666	3.36427
Fissured tongue	21	1703	1.2181
Gastroesophageal reflux disease (GERD)	331	1393	19.1995
Barrett's esophagus	26	1701	1.5055
Peptic ulcer (stomach or duodenum)	92	1632	5.33643
Appendicitis	139	1595	8.01615
Inguinal hernia	80	1644	4.64037
Hiatal hernia	108	1616	6.2645
Crohn's disease	22	1709	1.27094
Ulcerative colitis	26	1702	1.50463
Diverticulosis	90	1638	5.20833
Irritable bowel syndrome (IBS)	225	1499	13.051
Rectal prolapse	13	1711	0.75406
Acute liver failure	3	1721	0.174014
Chronic liver disease and cirrhosis	7	1717	0.406032
Nonalcoholic fatty liver disease (NAFLD)	48	1676	2.78422
Gallstones	118	1611	6.82475
Celiac disease	23	1705	1.33102
PGP Trait & Disease Survey 2012: Endocrine, Metabolic, Nutritional, and Immunity
Thyroid nodule(s)	95	1744	5.16585
Graves' disease	16	1823	0.870038
Hypothyroidism	224	1643	11.9979
Hashimoto's thyroiditis	68	1775	3.68964
Diabetes mellitus, type 1	0	1839	0
Diabetes mellitus, type 2	16	1829	0.867209
Primary hyperparathyroidism	6	1833	0.326264
Growth hormone deficiency	8	1831	0.435019
Polycystic ovary syndrome (PCOS)	74	1765	4.02393
Lactose intolerance	159	1683	8.63192
High cholesterol (hypercholesterolemia)	396	1443	21.5334
High triglycerides (hypertriglyceridemia)	202	1637	10.9842
Alpha 1­antitrypsin deficiency	6	1833	0.326264
Gout	57	1789	3.08776
Hemochromatosis	9	1830	0.489396
Cystic fibrosis	0	1839	0
Porphyria	7	1832	0.380642
Gilbert syndrome	27	1812	1.46819
PGP Trait & Disease Survey 2012: Genitourinary Systems
Kidney stones	180	1520	10.5882
Acute kidney failure	6	1681	0.355661
Chronic kidney failure	4	1683	0.237107
Urinary tract infection (UTI)	578	1109	34.262
Urethral diverticulum	1	1686	0.0592768
Benign prostatic hypertrophy (BPH)	61	1626	3.61589
Male infertility	17	1670	1.00771
Peyronie's disease	8	1679	0.474215
Spermatocele	15	1672	0.889152
Fibrocystic breast disease	101	1586	5.98696
Bartholin's cyst	25	1662	1.48192
Endometriosis	56	1632	3.31754
Uterine prolapse	27	1660	1.60047
Ovarian cysts	191	1501	11.2884
Female infertility	46	1641	2.72673
PGP Trait & Disease Survey 2012: Musculoskeletal System and Connective Tissue
Lupus	15	1713	0.868056
Sjogren's syndrome (Sicca syndrome)	17	1707	0.986079
Rheumatoid arthritis	43	1685	2.48843
Osteoarthritis	252	1482	14.5329
Chondromalacia patella (CMP)	38	1686	2.20418
Spinal stenosis	76	1648	4.40835
Sciatica	180	1549	10.4106
Frozen shoulder	56	1669	3.24638
Rotator cuff tear	117	1608	6.78261
Tennis elbow	160	1568	9.25926
Achilles tendonitis	91	1633	5.27842
Bone spurs	145	1581	8.40093
Trigger finger	49	1675	2.84223
Bunions	112	1612	6.49652
Dupuytren's contracture	23	1703	1.33256
Plantar fasciitis	249	1475	14.4432
Fibromyalgia	86	1642	4.97685
Scheuermann's kyphosis	9	1715	0.522042
Osgood­Schlatter disease	35	1689	2.03016
Osteoporosis	74	1658	4.27252
Flatfeet	171	1560	9.87868
Postural kyphosis	25	1699	1.45012
Scoliosis	223	1515	12.8308
PGP Trait & Disease Survey 2012: Nervous System
Recurrent sleep paralysis	23	1750	1.29724
Parkinson's disease	6	1767	0.338409
Essential tremor	43	1730	2.42527
Huntington's disease	1	1772	0.0564016
Restless legs syndrome	131	1642	7.38861
Spinal muscular atrophy	1	1772	0.0564016
Amyotrophic lateral sclerosis (ALS)	2	1771	0.112803
Cluster headaches	70	1704	3.94589
Chronic tension headaches (15+ days per month, at least 6 months)	0	1773	0
Multiple sclerosis (MS)	18	1755	1.01523
Cerebral palsy	1	1772	0.0564016
Epilepsy	29	1747	1.63288
Migraine with aura	227	1554	12.7456
Migraine without aura	218	1562	12.2472
Narcolepsy	15	1759	0.845547
Arnold­Chiari malformation	9	1764	0.507614
Trigeminal neuralgia	19	1754	1.07163
Bell's palsy	22	1751	1.24083
Carpal tunnel syndrome	126	1647	7.1066
Hereditary motor and sensory neuropathy (includes Charcot­Marie­Tooth disease and HNPP)	3	1770	0.169205
Other peripheral neuropathy	101	1672	5.69656
Muscular dystrophy	5	1768	0.282008
PGP Trait & Disease Survey 2012: Respiratory System
Deviated septum	259	1452	15.1373
Nasal polyps	82	1616	4.82921
Chronic sinusitis	227	1470	13.3765
Chronic tonsillitis	190	1507	11.1962
Allergic rhinitis	416	1281	24.5138
Chronic bronchitis	91	1606	5.3624
Emphysema	12	1686	0.706714
Asthma	366	1335	21.5168
Chronic Obstructive Pulmonary Disease (COPD)	20	1678	1.17786
PGP Trait & Disease Survey 2012: Skin and Subcutaneous Tissue
Pilonidal cyst	45	1701	2.57732
Dandruff	558	1197	31.7949
Eczema	278	1476	15.8495
Allergic contact dermatitis	334	1412	19.1294
Rosacea	136	1624	7.72727
Psoriasis	124	1637	7.04145
Lichen planus	17	1729	0.973654
Keloids	98	1650	5.60641
Skin tags	499	1253	28.4817
Hair loss (includes female and male pattern baldness)	350	1396	20.0458
Alopecia areata	13	1733	0.744559
Hyperhidrosis (excessive sweating)	70	1676	4.00916
Hidradenitis suppurativa	5	1741	0.286369
Acne	817	949	46.2627
Dermatographia	22	1726	1.25858
Cafe au lait spots	60	1686	3.43643
PGP Trait & Disease Survey 2012: Vision and hearing
Retinal detachment	28	1815	1.51926
Diabetic retinopathy	5	1838	0.271297
Hypertensive retinopathy	1	1842	0.0542594
Central serous retinopathy	4	1839	0.217037
Age­related macular degeneration	35	1808	1.89908
Retinitis pigmentosa	3	1840	0.162778
Glaucoma	41	1811	2.21382
Infantile, juvenile, and presenile cataract	0	1843	0
Age­related cataract	138	1705	7.48779
Traumatic cataract	10	1833	0.542594
Hyperopia (Farsightedness)	189	1654	10.255
Myopia (Nearsightedness)	986	857	53.4997
Astigmatism	849	1018	45.474
Presbyopia	172	1676	9.30736
Color blindness	55	1792	2.9778
Keratoconus	6	1838	0.32538
Dry eye syndrome	142	1704	7.69231
Strabismus	43	1804	2.3281
Floaters	440	1403	23.8741
Congenital nystagmus	6	1837	0.325556
Meniere's disease	16	1827	0.86815
Otosclerosis	3	1840	0.162778
Age­related hearing loss	119	1726	6.44986
Tinnitus	293	1558	15.8293
Sensorineural hearing loss or congenital deafness	35	1808	1.89908

## Sheet: Table S4-Disease Prevalence
Phenotype	No. of Yes	No. of No	% Yes
Dental cavities	1389	351	79.8276
Myopia (Nearsightedness)	986	857	53.4997
Acne	817	949	46.2627
Astigmatism	849	1018	45.474
Canker sores (oral ulcers)	621	1103	36.0209
Urinary tract infection (UTI)	578	1109	34.262
Dandruff	558	1197	31.7949
Skin tags	499	1253	28.4817
Impacted tooth	462	1262	26.7981
Allergic rhinitis	416	1281	24.5138
Gingivitis	413	1314	23.9143
Floaters	440	1403	23.8741
Hemorrhoids	399	1333	23.037
High cholesterol (hypercholesterolemia)	396	1443	21.5334
Asthma	366	1335	21.5168
Hypertension	370	1374	21.2156
Hair loss (includes female and male pattern baldness)	350	1396	20.0458
Gastroesophageal reflux disease (GERD)	331	1393	19.1995
Allergic contact dermatitis	334	1412	19.1294
Iron deficiency anemia	326	1468	18.1717
Eczema	278	1476	15.8495
Tinnitus	293	1558	15.8293
Deviated septum	259	1452	15.1373
Osteoarthritis	252	1482	14.5329
Plantar fasciitis	249	1475	14.4432
Chronic sinusitis	227	1470	13.3765
Temporomandibular joint (TMJ) disorder	230	1494	13.3411
Irritable bowel syndrome (IBS)	225	1499	13.051
Scoliosis	223	1515	12.8308
Migraine with aura	227	1554	12.7456
Migraine without aura	218	1562	12.2472
Hypothyroidism	224	1643	11.9979
Ovarian cysts	191	1501	11.2884
Chronic tonsillitis	190	1507	11.1962
High triglycerides (hypertriglyceridemia)	202	1637	10.9842
Kidney stones	180	1520	10.5882
Sciatica	180	1549	10.4106
Hyperopia (Farsightedness)	189	1654	10.255
Flatfeet	171	1560	9.87868
Presbyopia	172	1676	9.30736
Tennis elbow	160	1568	9.25926
Lactose intolerance	159	1683	8.63192
Bone spurs	145	1581	8.40093
Appendicitis	139	1595	8.01615
Colon polyps	148	1757	7.76903
Rosacea	136	1624	7.72727
Dry eye syndrome	142	1704	7.69231
Age­related cataract	138	1705	7.48779
Restless legs syndrome	131	1642	7.38861
Carpal tunnel syndrome	126	1647	7.1066
Psoriasis	124	1637	7.04145
Varicose veins	118	1607	6.84058
Gallstones	118	1611	6.82475
Rotator cuff tear	117	1608	6.78261
Bunions	112	1612	6.49652
Age­related hearing loss	119	1726	6.44986
Non­melanoma skin cancer	120	1778	6.32244
Hiatal hernia	108	1616	6.2645
Raynaud's phenomenon	105	1620	6.08696
Fibrocystic breast disease	101	1586	5.98696
Other peripheral neuropathy	101	1672	5.69656
Keloids	98	1650	5.60641
Chronic bronchitis	91	1606	5.3624
Peptic ulcer (stomach or duodenum)	92	1632	5.33643
Achilles tendonitis	91	1633	5.27842
Diverticulosis	90	1638	5.20833
Cardiac arrhythmia	89	1627	5.18648
Thyroid nodule(s)	95	1744	5.16585
Fibromyalgia	86	1642	4.97685
Nasal polyps	82	1616	4.82921
Inguinal hernia	80	1644	4.64037
Spinal stenosis	76	1648	4.40835
Osteoporosis	74	1658	4.27252
Mitral valve prolapse	71	1645	4.13753
Polycystic ovary syndrome (PCOS)	74	1765	4.02393
Hyperhidrosis (excessive sweating)	70	1676	4.00916
Cluster headaches	70	1704	3.94589
Hashimoto's thyroiditis	68	1775	3.68964
Premature ventricular contractions	63	1653	3.67133
Benign prostatic hypertrophy (BPH)	61	1626	3.61589
Cafe au lait spots	60	1686	3.43643
Uterine fibroids	64	1834	3.37197
Geographic tongue	58	1666	3.36427
Endometriosis	56	1632	3.31754
Frozen shoulder	56	1669	3.24638
Gout	57	1789	3.08776
Color blindness	55	1792	2.9778
Trigger finger	49	1675	2.84223
Nonalcoholic fatty liver disease (NAFLD)	48	1676	2.78422
Lipoma	52	1848	2.73684
Female infertility	46	1641	2.72673
Atrial fibrillation	45	1671	2.62238
Pilonidal cyst	45	1701	2.57732
Angina	44	1673	2.56261
Rheumatoid arthritis	43	1685	2.48843
Essential tremor	43	1730	2.42527
Congenital heart defect	42	1726	2.37557
Strabismus	43	1804	2.3281
Glaucoma	41	1811	2.21382
Chondromalacia patella (CMP)	38	1686	2.20418
Ehlers­Danlos syndrome	38	1730	2.14932
Osgood­Schlatter disease	35	1689	2.03016
Varicocele	33	1684	1.92196
Age­related macular degeneration	35	1808	1.89908
Sensorineural hearing loss or congenital deafness	35	1808	1.89908
Tongue tie (ankyloglossia)	33	1735	1.86652
Epilepsy	29	1747	1.63288
Uterine prolapse	27	1660	1.60047
Melanoma	29	1871	1.52632
Retinal detachment	28	1815	1.51926
Myocardial infarction (heart attack)	26	1690	1.51515
Barrett's esophagus	26	1701	1.5055
Ulcerative colitis	26	1702	1.50463
Bartholin's cyst	25	1662	1.48192
Gilbert syndrome	27	1812	1.46819
Postural kyphosis	25	1699	1.45012
Dupuytren's contracture	23	1703	1.33256
Celiac disease	23	1705	1.33102
Breast cancer	25	1877	1.31441
Recurrent sleep paralysis	23	1750	1.29724
Crohn's disease	22	1709	1.27094
Dermatographia	22	1726	1.25858
Bell's palsy	22	1751	1.24083
Fissured tongue	21	1703	1.2181
Breast fibroadenoma	23	1875	1.2118
Chronic Obstructive Pulmonary Disease (COPD)	20	1678	1.17786
Trigeminal neuralgia	19	1754	1.07163
Prostate cancer	20	1882	1.05152
Bundle branch block	18	1698	1.04895
Multiple sclerosis (MS)	18	1755	1.01523
Male infertility	17	1670	1.00771
Stroke	17	1699	0.990676
Sjogren's syndrome (Sicca syndrome)	17	1707	0.986079
Lichen planus	17	1729	0.973654
Cervical cancer	17	1881	0.89568
Spermatocele	15	1672	0.889152
Pulmonary embolism	15	1705	0.872093
Graves' disease	16	1823	0.870038
Meniere's disease	16	1827	0.86815
Lupus	15	1713	0.868056
Diabetes mellitus, type 2	16	1829	0.867209
Narcolepsy	15	1759	0.845547
Thyroid cancer	15	1883	0.790306
Deep vein thrombosis (DVT)	13	1703	0.757576
Rectal prolapse	13	1711	0.75406
Alopecia areata	13	1733	0.744559
Syndactyly (webbing of digits)	13	1755	0.735294
Emphysema	12	1686	0.706714
Long QT Syndrome	12	1709	0.697269
Heart block	11	1705	0.641026
Congestive heart failure	11	1705	0.641026
Idiopathic thrombocytopenic purpura (ITP)	11	1783	0.613155
Hereditary thrombophilia (includes Factor V Leiden and Prothrombin G20210A)	10	1784	0.557414
Traumatic cataract	10	1833	0.542594
Sick sinus syndrome (includes tachy­brady syndrome)	9	1707	0.524476
Scheuermann's kyphosis	9	1715	0.522042
Arnold­Chiari malformation	9	1764	0.507614
Pernicious anemia (a.k.a. "Addison­Biermer anemia")	9	1785	0.501672
Folate deficiency anemia	9	1785	0.501672
Hemochromatosis	9	1830	0.489396
Peyronie's disease	8	1679	0.474215
Other thrombophilia (includes antiphospholipid syndrome)	8	1786	0.445931
Growth hormone deficiency	8	1831	0.435019
Kidney cancer	8	1890	0.421496
Wolff­Parkinson­White (WPW) Syndrome	7	1709	0.407925
Chronic liver disease and cirrhosis	7	1717	0.406032
Developmental dysplasia of the hip	7	1761	0.395928
Porphyria	7	1832	0.380642
Non­Hodgkin lymphoma	7	1891	0.368809
Acute kidney failure	6	1681	0.355661
Other cardiomyopathy (including ARVD)	6	1710	0.34965
Aortic aneurysm	6	1710	0.34965
Congenital clubfoot (equinovarus)	6	1762	0.339367
Parkinson's disease	6	1767	0.338409
Primary hyperparathyroidism	6	1833	0.326264
Alpha 1­antitrypsin deficiency	6	1833	0.326264
Congenital nystagmus	6	1837	0.325556
Keratoconus	6	1838	0.32538
Endometrial cancer	6	1892	0.316122
Hidradenitis suppurativa	5	1741	0.286369
Spina bifida	5	1763	0.282805
Infantile pyloric stenosis	5	1763	0.282805
Polycystic kidney disease	5	1763	0.282805
Muscular dystrophy	5	1768	0.282008
Diabetic retinopathy	5	1838	0.271297
Colon cancer	5	1893	0.263435
Bladder cancer	5	1893	0.263435
Leukemia	5	1893	0.263435
Chronic kidney failure	4	1683	0.237107
Hypertrophic cardiomyopathy	4	1716	0.232558
Cleft uvula	4	1764	0.226244
Marfan syndrome	4	1764	0.226244
G6PD deficiency	4	1790	0.222965
Central serous retinopathy	4	1839	0.217037
Dilated cardiomyopathy	3	1713	0.174825
Other aneurysm	3	1713	0.174825
Acute liver failure	3	1721	0.174014
Hereditary motor and sensory neuropathy (includes Charcot­Marie­Tooth disease and HNPP)	3	1770	0.169205
Sickle cell trait (carrier)	3	1791	0.167224
Von Willebrand disease	3	1791	0.167224
Retinitis pigmentosa	3	1840	0.162778
Otosclerosis	3	1840	0.162778
Pancreatic cancer	3	1895	0.158061
Lung cancer	3	1895	0.158061
Brain cancer	3	1895	0.158061
Cleft palate	2	1766	0.113122
Congenital hydronephrosis	2	1766	0.113122
Single transverse palmar crease (simian crease)	2	1766	0.113122
Hypospadias	2	1767	0.113058
Amyotrophic lateral sclerosis (ALS)	2	1771	0.112803
Hemophilia	2	1792	0.111483
Ovarian cancer	2	1896	0.105374
Polycythemia vera	2	1896	0.105374
Rectal cancer	2	1897	0.105319
Urethral diverticulum	1	1686	0.0592768
Kawasaki disease	1	1715	0.0582751
Hereditary hemorrhagic telangiectasia (also known as Osler­Weber­Rendu syndrome)	1	1715	0.0582751
Polydactyly	1	1767	0.0565611
Congenital ichthyosis	1	1767	0.0565611
Huntington's disease	1	1772	0.0564016
Spinal muscular atrophy	1	1772	0.0564016
Cerebral palsy	1	1772	0.0564016
Autoimmune hemolytic anemia	1	1793	0.0557414
Hypertensive retinopathy	1	1842	0.0542594
Stomach cancer	1	1897	0.052687
Essential thrombocythemia	1	1897	0.052687
Neurofibromatosis	1	1897	0.052687
Hereditary spherocytosis	0	1794	0
Sickle cell anemia	0	1794	0
Restrictive cardiomyopathy	0	1716	0
Congenital ocular coloboma	0	1768	0
Cleft lip	0	1768	0
Bifid tongue (cleft tongue)	0	1768	0
Hirschsprung's disease	0	1768	0
Renal agenesis (missing kidney)	0	1768	0
Diabetes mellitus, type 1	0	1839	0
Cystic fibrosis	0	1839	0
Chronic tension headaches (15+ days per month, at least 6 months)	0	1773	0
Infantile, juvenile, and presenile cataract	0	1843	0

## Sheet: Table S5-P-index ranking
HUID	Points	P-index	Rank
hu96713F	476873	96.7351	1
hu6D1115	476779	96.716	2
hu199EF4	476221	96.6028	3
huC73C2D	475854	96.5284	4
hu925B56	475839	96.5253	5
hu8BEDE1	475675	96.4921	6
hu3E50D4	475311	96.4182	7
hu155D20	475130	96.3815	8
huF421B2	475091	96.3736	9
huDD6E7A	475068	96.3689	10
huB5A0DF	475039	96.363	11
hu75F3D7	475008	96.3568	T12
hu17ABE7	475008	96.3568	T12
huD8A898	474959	96.3468	14
hu36A660	474955	96.346	15
huCF0C0F	474943	96.3436	16
huD554DB	474941	96.3432	17
huCBDC6D	474939	96.3428	18
hu4A9989	474934	96.3418	19
huDE435D	474926	96.3401	T20
hu065B67	474926	96.3401	T20
hu488F89	474506	96.2549	22
hu5A063B	474473	96.2482	23
huDBF064	473821	96.116	T24
hu836D0A	473821	96.116	T24
hu9B0A6D	473821	96.116	T24
hu442A0A	473821	96.116	T24
hu816A0B	473821	96.116	T24
huED962A	473635	96.0782	T29
huEBC5E7	473635	96.0782	T29
hu8B35DE	473635	96.0782	T29
hu01FCAD	473635	96.0782	T29
hu42FD5E	473635	96.0782	T29
hu033AF6	473635	96.0782	T29
hu1BF153	473635	96.0782	T29
hu3C0577	473635	96.0782	T29
hu521A6E	473635	96.0782	T29
hu20289E	473635	96.0782	T29
hu647F28	473635	96.0782	T29
hu5CCE61	473635	96.0782	T29
hu7D97DF	473635	96.0782	T29
hu91FB6B	473635	96.0782	T29
huB573AE	473635	96.0782	T29
huD09050	473635	96.0782	T29
huADB22D	473635	96.0782	T29
hu96B7C3	473635	96.0782	T29
hu3CEAE6	473635	96.0782	T29
huF6B0B1	473635	96.0782	T29
hu1A8107	473635	96.0782	T29
hu7604D9	473635	96.0782	T29
huD2F73D	473635	96.0782	T29
huC43685	473635	96.0782	T29
hu7BE59E	473635	96.0782	T29
hu751995	473635	96.0782	T29
hu5C5920	473635	96.0782	T29
hu390F07	473635	96.0782	T29
huA08B2B	473635	96.0782	T29
hu6578EA	473635	96.0782	T29
huA60DA9	473635	96.0782	T29
hu2E179F	473635	96.0782	T29
huCB1DEA	473635	96.0782	T29
huD92216	473635	96.0782	T29
hu8FE675	473635	96.0782	T29
hu81C741	473635	96.0782	T29
huB7D6B1	473635	96.0782	T29
hu983A64	473635	96.0782	T29
huC3C30D	473635	96.0782	T29
hu05AE3F	473635	96.0782	T29
hu18D324	473635	96.0782	T29
hu0739F4	473635	96.0782	T29
hu50B3F5	473635	96.0782	T29
hu4F3A99	473635	96.0782	T29
huEFD66A	473383	96.0271	73
hu52DA79	473328	96.016	74
hu3E2659	473310	96.0123	75
hu60EF43	473280	96.0062	76
huD0127A	473276	96.0054	77
huFE9B93	473258	96.0018	78
hu3C6B72	473124	95.9746	T79
hu51FE08	473124	95.9746	T79
huDDCF88	473124	95.9746	T79
huB7EEC5	473124	95.9746	T79
hu726FB4	473124	95.9746	T79
huE7F5FC	473124	95.9746	T79
hu2B76CC	473048	95.9592	85
hu92F8E1	473046	95.9588	86
huE9E777	472830	95.9149	87
hu613C50	472774	95.9036	88
hu21815E	472672	95.8829	89
hu466B05	472618	95.8719	90
huD758F7	472486	95.8452	91
hu3B8141	472459	95.8397	92
huE81731	472430	95.8338	93
huB10361	472421	95.832	94
huF83462	472280	95.8034	95
huD0D2F9	472161	95.7792	T96
hu037E20	472161	95.7792	T96
hu7FC773	472015	95.7496	98
hu9408BD	471983	95.7431	99
hu50D3EC	471975	95.7415	T100
huE3FBCD	471975	95.7415	T100
huD80EF3	471975	95.7415	T100
hu3C86DB	471907	95.7277	103
hu9B93D0	471832	95.7125	104
huD70430	471797	95.7054	T105
hu3A68BA	471797	95.7054	T105
hu6A28EC	471797	95.7054	T105
hu21C2A6	471797	95.7054	T105
hu46528F	471797	95.7054	T105
hu0CA6C6	471797	95.7054	T105
huD16532	471797	95.7054	T105
hu7FA667	471749	95.6957	T112
hu5880D9	471749	95.6957	T112
hu5B19AE	471749	95.6957	T112
hu8D8CFA	471749	95.6957	T112
hu91ACB9	471749	95.6957	T112
huCCF26A	471749	95.6957	T112
huB4E868	471749	95.6957	T112
hu27340D	471749	95.6957	T112
huFBFF8B	471749	95.6957	T112
huF629AC	471749	95.6957	T112
hu493240	471636	95.6727	122
hu1247AF	471591	95.6636	123
hu94040B	471571	95.6596	124
hu2E4B9F	471542	95.6537	125
hu77C5CB	471505	95.6462	126
hu1DD730	471469	95.6389	127
huEE0410	471455	95.636	128
huABC594	471445	95.634	T129
huFF2969	471445	95.634	T129
huE44F41	471426	95.6301	131
hu365511	471286	95.6017	132
huA38896	471238	95.592	133
huEF6271	471204	95.5851	134
huDC28F5	471174	95.579	135
hu1D278B	471142	95.5725	136
hu299FA0	471097	95.5634	137
huC36E0F	471079	95.5598	T138
hu21731A	471079	95.5598	T138
huE9EECA	471079	95.5598	T138
huD50F73	471079	95.5598	T138
huBC8000	471079	95.5598	T138
hu5D4AD0	471079	95.5598	T138
hu6157D1	471079	95.5598	T138
hu7D9CFA	471079	95.5598	T138
hu181BFB	471045	95.5529	146
hu8BFB8B	470990	95.5417	147
huA1D523	470933	95.5301	148
huA90CA9	470882	95.5198	149
hu478FC5	470861	95.5155	150
hu024B5D	470606	95.4638	151
hu60180F	470563	95.4551	152
huF33837	470553	95.4531	153
huFF6AB4	470296	95.4009	154
hu7D3329	470230	95.3875	155
huD57BBF	470212	95.3839	156
huAD98C9	470137	95.3687	157
hu4E82B4	470097	95.3606	158
huF70B02	470089	95.3589	159
hu8602F1	469959	95.3326	160
hu1365DC	469941	95.3289	161
hu5F5EB7	469936	95.3279	162
huB96844	469915	95.3236	163
huAF458E	469911	95.3228	T164
hu98FFC6	469911	95.3228	T164
hu014EFA	469911	95.3228	T164
hu48E77B	469903	95.3212	167
huCFD853	469866	95.3137	168
hu14ECAE	469842	95.3088	169
hu8A5FBF	469798	95.2999	170
huCED936	469793	95.2989	171
hu0C1563	469781	95.2964	172
hu5CF435	469772	95.2946	173
huAD225A	469743	95.2887	174
huDD1522	469738	95.2877	175
hu6F04F0	469737	95.2875	176
hu43294F	469736	95.2873	177
hu016B28	469714	95.2829	178
huA49E22	469700	95.28	179
hu45A646	469699	95.2798	180
hu48840D	469679	95.2758	181
huB2AA50	469675	95.2749	182
huC62047	469674	95.2747	183
hu8AC8B8	469673	95.2745	184
hu802D92	469668	95.2735	T185
hu72B82C	469668	95.2735	T185
huD649F1	469662	95.2723	187
huD5C574	469661	95.2721	188
huDE3365	469644	95.2687	T189
hu46CB48	469644	95.2687	T189
hu6BF6F9	469607	95.2612	T191
hu6E8157	469607	95.2612	T191
hu66D0AA	469570	95.2536	193
huCBEE5B	469569	95.2534	T194
huC2279C	469569	95.2534	T194
hu397733	469569	95.2534	T194
hu30888B	469524	95.2443	197
hu64DBF7	469497	95.2388	198
hu3B173B	469400	95.2192	199
huE2FAF1	469295	95.1979	200
hu374F4A	469265	95.1918	201
hu776C1D	469241	95.1869	202
hu6F6F6C	469211	95.1808	203
hu050E9C	469206	95.1798	204
hu4CA5B9	469197	95.178	205
hu5E164C	469193	95.1772	206
huA8B443	469156	95.1697	207
hu654B61	469071	95.1524	208
hu618103	469058	95.1498	209
huAF3DDC	469048	95.1478	210
hu66E27A	469041	95.1463	211
hu2BC187	468995	95.137	212
huD889CC	468947	95.1273	213
hu1A4F2E	468908	95.1194	214
huFB87DF	468762	95.0897	215
hu3384B3	468725	95.0822	216
hu775E9F	468694	95.0759	T217
hu73BFBC	468694	95.0759	T217
hu1BD549	468673	95.0717	219
huF80F84	468671	95.0713	220
hu8AFE1F	468528	95.0423	221
hu2C1AB7	468469	95.0303	222
huDBD591	468441	95.0246	223
hu05E665	468426	95.0216	224
huE17950	468397	95.0157	225
hu2AB2C8	468353	95.0068	226
hu851AB8	468325	95.0011	227
hu6C733E	468316	94.9993	T228
hu2CA680	468316	94.9993	T228
hu3C9326	468299	94.9958	T230
hu0878AF	468299	94.9958	T230
huCE2801	468299	94.9958	T230
hu2C7459	468299	94.9958	T230
hu569BA6	468299	94.9958	T230
hu50E540	468299	94.9958	T230
hu61466C	468295	94.995	T236
huEC68B1	468295	94.995	T236
hu0D1FA1	468288	94.9936	238
hu1187FF	468265	94.9889	239
hu034DB1	468238	94.9834	240
hu4F3DB4	468209	94.9776	241
huAEADC0	468203	94.9763	242
hu2A4D22	468184	94.9725	243
huD636DC	468183	94.9723	244
hu88F5BD	468178	94.9713	245
hu092771	468177	94.9711	T246
hu79C24D	468177	94.9711	T246
hu3AD9A6	468157	94.967	248
hu399FC0	468085	94.9524	249
hu2C1D94	468058	94.9469	250
hu7A2F1D	468021	94.9394	251
hu5E55F5	468003	94.9358	252
hu62F92D	467902	94.9153	253
hu516E89	467900	94.9149	254
hu5A306E	467866	94.908	255
hu940E45	467857	94.9062	256
hu03FCD6	467853	94.9053	257
huB1FD55	467850	94.9047	258
huA720D3	467847	94.9041	259
huCB92AC	467832	94.9011	260
huFE71F3	467827	94.9001	261
hu81EA71	467808	94.8962	262
hu2503E4	467806	94.8958	T263
huBA6F37	467806	94.8958	T263
hu9FCAF7	467788	94.8922	265
hu5CABA7	467760	94.8865	266
hu88D1FC	467733	94.881	267
hu15CCF3	467731	94.8806	T268
huF9F779	467731	94.8806	T268
huB828CB	467729	94.8802	270
huE9B080	467675	94.8692	271
huC5733C	467666	94.8674	272
hu5BB600	467665	94.8672	273
huCD8F76	467662	94.8666	274
hu04260F	467653	94.8648	275
hu8D6607	467649	94.864	276
hu5917F3	467631	94.8603	277
hu9EDB77	467615	94.8571	278
hu267A10	467595	94.853	279
hu0C0779	467593	94.8526	T280
hu519DE2	467593	94.8526	T280
hu24F4AB	467524	94.8386	282
huC388BF	467454	94.8244	283
huD419A3	467427	94.8189	284
hu675643	467379	94.8092	285
hu1EE528	467359	94.8051	286
hu16EC18	467349	94.8031	287
hu602487	467323	94.7978	288
hu7123C1	467278	94.7887	289
huAFA81C	467268	94.7867	290
hu9A0F06	467199	94.7727	291
hu0FB755	467197	94.7723	292
hu054977	467161	94.765	293
huD0D79A	467098	94.7522	294
hu646527	467097	94.752	295
hu76CAA5	467073	94.7471	296
huAC827A	467050	94.7425	297
hu5CD2C6	467024	94.7372	298
hu63165B	467007	94.7337	299
hu9E6329	466950	94.7222	300
hu34D5B9	466886	94.7092	301
hu14262A	466793	94.6903	302
hu96FC5C	466709	94.6733	T303
hu8E82F1	466709	94.6733	T303
hu5F0DCB	466659	94.6631	305
hu17705C	466552	94.6414	306
huDF8970	466539	94.6388	307
hu998A3D	466515	94.6339	308
hu5AE84D	466514	94.6337	309
huAB5240	466488	94.6285	310
hu9C0B77	466461	94.623	311
hu76380E	466454	94.6216	312
hu8ACB28	466413	94.6132	313
huBD6B35	466323	94.595	314
hu7B4393	466305	94.5913	315
huA5B645	466302	94.5907	T316
hu68B66A	466302	94.5907	T316
huB89823	466302	94.5907	T316
hu34BA70	466302	94.5907	T316
hu4FE0D1	466302	94.5907	T316
huD0E08A	466302	94.5907	T316
huE8554D	466302	94.5907	T316
huFD4AD3	466302	94.5907	T316
hu9A06D5	466272	94.5846	324
hu4BE6F2	466237	94.5775	325
hu263CFD	466221	94.5743	326
huA9A1B6	466211	94.5723	327
hu4B11A3	466138	94.5575	328
hu868880	466109	94.5516	T329
hu21DC54	466109	94.5516	T329
hu545475	466093	94.5483	331
hu580BA5	466087	94.5471	332
huD4C782	466073	94.5443	333
hu3DF8AD	466057	94.541	334
huD7960A	466051	94.5398	335
hu648431	466041	94.5378	336
hu05F442	466014	94.5323	337
huED0F40	466013	94.5321	338
hu0F0879	465977	94.5248	339
hu86597D	465938	94.5169	340
huC4C686	465902	94.5096	T341
hu6791F6	465902	94.5096	T341
huDD6BB0	465813	94.4915	343
hu3DB8ED	465804	94.4897	344
huE9B698	465791	94.4871	T345
huCF446F	465791	94.4871	T345
huEC0E19	465777	94.4842	347
hu599905	465761	94.481	348
hu265361	465760	94.4808	349
hu08334F	465727	94.4741	350
hu9FEC32	465689	94.4664	351
hu41D90F	465679	94.4643	352
hu9D3638	465671	94.4627	353
hu4A1856	465658	94.4601	354
hu43860C	465648	94.4581	355
hu61F3D9	465626	94.4536	356
huA05317	465580	94.4443	357
hu175AB0	465541	94.4364	T358
hu4B3FF4	465541	94.4364	T358
hu609D1E	465541	94.4364	T358
hu474D66	465541	94.4364	T358
hu10D50B	465541	94.4364	T358
hu8229AE	465531	94.4343	363
hu8D99F6	465485	94.425	364
hu47F0A8	465434	94.4146	T365
huB47EB5	465434	94.4146	T365
huDA1243	465434	94.4146	T365
hu4D62E5	465434	94.4146	T365
huF4A676	465434	94.4146	T365
hu4D906B	465434	94.4146	T365
huC262CB	465434	94.4146	T365
hu919BE3	465414	94.4106	372
huAD719C	465411	94.41	373
hu9B82D1	465397	94.4071	374
hu5E8E50	465357	94.399	375
hu106D0F	465346	94.3968	376
huA06BFC	465296	94.3867	377
huD847CE	465295	94.3865	378
huB5A3DC	465248	94.3769	T379
hu9EB83B	465248	94.3769	T379
hu4052C4	465248	94.3769	T379
huE07725	465248	94.3769	T379
hu0FB100	465248	94.3769	T379
huC1D265	465248	94.3769	T379
huEC9AF2	465248	94.3769	T379
huB57DD4	465248	94.3769	T379
huD8D955	465248	94.3769	T379
huBBC70B	465248	94.3769	T379
huA15666	465248	94.3769	T379
hu28EA7A	465248	94.3769	T379
hu1F7A7D	465248	94.3769	T379
huC51695	465248	94.3769	T379
hu4BD886	465248	94.3769	T379
hu224C94	465248	94.3769	T379
huAC6E4A	465248	94.3769	T379
hu1F5BD6	465248	94.3769	T379
huA56CA0	465248	94.3769	T379
hu52F1E0	465248	94.3769	T379
hu0684DB	465248	94.3769	T379
hu75B40D	465248	94.3769	T379
hu48739E	465248	94.3769	T379
hu1725A5	465248	94.3769	T379
hu25516E	465248	94.3769	T379
hu4B2019	465248	94.3769	T379
huC623BC	465248	94.3769	T379
hu562114	465248	94.3769	T379
hu40C6BA	465248	94.3769	T379
hu417985	465248	94.3769	T379
hu6B4DFF	465248	94.3769	T379
huFA7A8E	465248	94.3769	T379
huD478DF	465248	94.3769	T379
hu2B581E	465248	94.3769	T379
huC2ADDF	465248	94.3769	T379
hu0486D6	465248	94.3769	T379
hu92D1C5	465248	94.3769	T379
huA91F45	465248	94.3769	T379
hu97120C	465248	94.3769	T379
huD360D0	465248	94.3769	T379
hu4C3DD5	465248	94.3769	T379
huC7C7BA	465248	94.3769	T379
hu032C04	465248	94.3769	T379
huDFD6C7	465248	94.3769	T379
hu50B3A1	465248	94.3769	T379
hu369F3B	465248	94.3769	T379
hu19F818	465248	94.3769	T379
hu15E4D2	465248	94.3769	T379
hu169AC5	465248	94.3769	T379
hu0C9503	465248	94.3769	T379
huC7A559	465248	94.3769	T379
hu45160E	465248	94.3769	T379
hu4CD223	465248	94.3769	T379
hu52B90E	465248	94.3769	T379
hu64EBBB	465248	94.3769	T379
hu20FDD8	465248	94.3769	T379
huBE12FC	465248	94.3769	T379
hu045B94	465248	94.3769	T379
hu630EAE	465248	94.3769	T379
hu0F6CC5	465248	94.3769	T379
hu54E9E5	465248	94.3769	T379
hu1D34ED	465248	94.3769	T379
hu7534F3	465248	94.3769	T379
huF013C4	465248	94.3769	T379
hu2EC0C0	465248	94.3769	T379
hu642C65	465248	94.3769	T379
hu7379BC	465248	94.3769	T379
huB29F01	465248	94.3769	T379
hu3781E6	465248	94.3769	T379
huBAA44F	465248	94.3769	T379
huA110DA	465248	94.3769	T379
hu8DDBB0	465248	94.3769	T379
hu6DA401	465248	94.3769	T379
hu45AE46	465248	94.3769	T379
hu0BCA45	465248	94.3769	T379
huE18C7D	465248	94.3769	T379
huAC8440	465248	94.3769	T379
hu734BD6	465248	94.3769	T379
huD30DD1	465248	94.3769	T379
hu1EF1AF	465248	94.3769	T379
hu9367D1	465248	94.3769	T379
hu5D8D89	465248	94.3769	T379
huD4B8A2	465248	94.3769	T379
huF33C3B	465248	94.3769	T379
hu3BF9B7	465248	94.3769	T379
hu6ABACE	465248	94.3769	T379
hu694A23	465248	94.3769	T379
huCCF18D	465248	94.3769	T379
huB2FAF6	465248	94.3769	T379
hu3438DF	465244	94.3761	468
hu839A25	465238	94.3749	469
huB4940E	465233	94.3739	470
huFDF88E	465228	94.3729	471
huDCF4FA	465216	94.3704	472
huF160AA	465215	94.3702	473
hu5844AD	465208	94.3688	474
huEDF7DA	465206	94.3684	475
hu1E868D	465115	94.3499	476
huFAA0CF	465091	94.3451	477
hu5C4EBA	465080	94.3428	478
hu6FECE9	465051	94.337	479
huC39FB3	464871	94.3004	480
huA91EB4	464852	94.2966	481
hu26B551	464813	94.2887	482
huEBD467	464771	94.2802	483
hu5DE8CD	464756	94.2771	484
huAA53E0	464746	94.2751	485
hu7E309A	464736	94.2731	486
hu5C39A6	464725	94.2708	487
huDAA62E	464704	94.2666	488
huFBD57F	464702	94.2662	489
hu5D9DE3	464682	94.2621	490
hu33E2D9	464638	94.2532	491
huA0E089	464637	94.253	492
huCF305F	464620	94.2495	493
hu1B2689	464578	94.241	494
hu4040B8	464574	94.2402	495
hu4A6650	464569	94.2392	496
huB173FD	464475	94.2201	497
huD3A569	464464	94.2179	T498
hu63B0BA	464464	94.2179	T498
hu6C3F34	464464	94.2179	T498
hu79F922	464464	94.2179	T498
hu2D53F2	464426	94.2102	502
hu05CA34	464416	94.2081	T503
huBBDC10	464416	94.2081	T503
huF9B31C	464408	94.2065	505
hu005EB9	464342	94.1931	506
hu1E14AB	464336	94.1919	507
huECE756	464324	94.1895	508
hu061DF9	464267	94.1779	509
hu9E356F	464257	94.1759	510
hu63A1FD	464221	94.1686	511
hu2FEC01	464213	94.167	512
huEAA391	464182	94.1607	513
huC434ED	464153	94.1548	514
hu2DBF2D	464113	94.1467	515
hu3C8DE9	464112	94.1465	516
hu35389E	464106	94.1453	517
hu8E2A35	464091	94.1422	518
hu78E4B0	464082	94.1404	519
huEC6EEC	464054	94.1347	520
hu955EE1	464034	94.1307	521
hu5BC706	464028	94.1294	T522
hu4F80C7	464028	94.1294	T522
hu2B0CE6	464028	94.1294	T522
hu72076D	464028	94.1294	T522
hu840B0B	464019	94.1276	526
huC101E5	464006	94.125	527
hu6ED94A	464000	94.1238	528
huD85057	463989	94.1215	529
hu270702	463981	94.1199	530
huEA4EE5	463980	94.1197	531
hu499ED5	463955	94.1146	532
hu56B3B6	463948	94.1132	T533
huB98011	463948	94.1132	T533
hu0B9C47	463929	94.1094	535
huCDAA62	463919	94.1073	536
hu882406	463917	94.1069	537
huF06AD0	463891	94.1016	538
hu6E4515	463885	94.1004	539
huD58ABC	463877	94.0988	540
hu420F49	463856	94.0945	541
hu84082F	463847	94.0927	542
hu51B2DF	463843	94.0919	543
hu553620	463833	94.0899	544
hu19C09F	463813	94.0858	545
hu394092	463806	94.0844	546
hu8B3865	463805	94.0842	547
hu826751	463797	94.0826	548
huAC887E	463790	94.0812	549
hu28F39C	463782	94.0795	550
hu8E87A9	463757	94.0745	551
hu00D419	463746	94.0722	T552
huBE37B9	463746	94.0722	T552
huB2054F	463744	94.0718	554
hu05FD49	463739	94.0708	555
hu3C0611	463737	94.0704	556
hu67B84E	463700	94.0629	557
huCD380F	463654	94.0536	558
hu96405F	463645	94.0517	559
hu093F8B	463611	94.0448	560
huF974A8	463607	94.044	561
huDA2757	463600	94.0426	562
hu7852C5	463599	94.0424	563
hu566AA7	463596	94.0418	T564
hu328790	463596	94.0418	T564
huA5BA2A	463596	94.0418	T564
hu264A0A	463594	94.0414	567
huDD98FB	463588	94.0402	568
huB4883B	463583	94.0392	569
hu57C9FD	463578	94.0382	570
hu443DE9	463552	94.0329	571
huFE4343	463544	94.0313	572
hu3AF94D	463528	94.028	573
hu094BE5	463527	94.0278	574
hu9AE5EE	463513	94.025	575
huC92BC9	463498	94.0219	576
hu1B23C3	463485	94.0193	577
hu2167CD	463412	94.0045	578
hu5FC91E	463410	94.0041	T579
hu02ACEF	463410	94.0041	T579
huC3ACB0	463410	94.0041	T579
hu35394D	463410	94.0041	T579
huF1F523	463410	94.0041	T579
huA06676	463410	94.0041	T579
huF02E23	463410	94.0041	T579
hu24460C	463410	94.0041	T579
huF080F9	463410	94.0041	T579
huEB78B2	463410	94.0041	T579
huFA83C8	463410	94.0041	T579
hu99EC4F	463410	94.0041	T579
hu8C7745	463410	94.0041	T579
huC82DC0	463410	94.0041	T579
hu98C972	463410	94.0041	T579
huE3654F	463410	94.0041	T579
huBE5852	463410	94.0041	T579
hu3DA7DA	463410	94.0041	T579
huE6B76A	463410	94.0041	T579
hu35020C	463410	94.0041	T579
huD4CA84	463410	94.0041	T579
hu5B1EF7	463410	94.0041	T579
hu60F8E8	463410	94.0041	T579
hu2F1BE0	463410	94.0041	T579
hu1A4E62	463410	94.0041	T579
hu2F9648	463410	94.0041	T579
hu5C3F07	463410	94.0041	T579
huDDA29F	463410	94.0041	T579
huFA271E	463410	94.0041	T579
huF1ED8F	463410	94.0041	T579
hu1312FD	463410	94.0041	T579
hu8C4008	463410	94.0041	T579
huACE510	463410	94.0041	T579
huB5831F	463410	94.0041	T579
huFBC418	463410	94.0041	T579
huBB058E	463410	94.0041	T579
hu526022	463410	94.0041	T579
hu67DF19	463410	94.0041	T579
hu0FDE6C	463410	94.0041	T579
hu1AF744	463393	94.0006	618
hu38BF09	463390	94	619
hu595D41	463362	93.9943	T620
hu3C3EEA	463362	93.9943	T620
hu29CF50	463362	93.9943	T620
hu622D47	463362	93.9943	T620
huE20187	463362	93.9943	T620
hu5C9388	463362	93.9943	T620
hu83D459	463362	93.9943	T620
hu4BA913	463362	93.9943	T620
hu3920B1	463362	93.9943	T620
huE467E6	463362	93.9943	T620
huF48418	463362	93.9943	T620
huC96797	463362	93.9943	T620
hu5C14F0	463362	93.9943	T620
huC30E3F	463362	93.9943	T620
hu6716D2	463362	93.9943	T620
huDEEECB	463362	93.9943	T620
huD7DB72	463362	93.9943	T620
hu9B9F69	463362	93.9943	T620
hu00698E	463362	93.9943	T620
hu8578CD	463362	93.9943	T620
hu24A473	463362	93.9943	T620
hu189A7F	463362	93.9943	T620
hu41CBC8	463362	93.9943	T620
huEC83E7	463362	93.9943	T620
hu5A8E21	463362	93.9943	T620
huF515BB	463362	93.9943	T620
huF1C0BF	463362	93.9943	T620
hu4B8FF8	463362	93.9943	T620
hu8ED2F4	463362	93.9943	T620
hu0D3F4F	463362	93.9943	T620
hu17A4AB	463362	93.9943	T620
huFEEFBB	463362	93.9943	T620
hu4ADA8A	463362	93.9943	T620
huAA306E	463362	93.9943	T620
huF05601	463362	93.9943	T620
hu2C915E	463361	93.9941	655
huA84F63	463351	93.9921	656
hu52F6FF	463333	93.9885	657
huA4E2CF	463255	93.9726	658
hu779B4F	463235	93.9686	659
hu4BF398	463211	93.9637	660
hu9E4FA5	463206	93.9627	661
hu96E6E8	463201	93.9617	662
hu6295B3	463167	93.9548	663
huB1488D	463157	93.9528	664
hu3174C7	463068	93.9347	T665
hu24BD37	463068	93.9347	T665
hu156E46	463068	93.9347	T665
huE81CB6	463068	93.9347	T665
huC41B6C	463068	93.9347	T665
hu9F4A88	463068	93.9347	T665
huECF94A	463068	93.9347	T665
huF8A8D1	463068	93.9347	T665
hu79B3A4	463068	93.9347	T665
hu536D30	463068	93.9347	T665
hu47574A	463058	93.9327	T675
hu7AB6CC	463058	93.9327	T675
huA51EE4	463058	93.9327	T675
hu5A625E	463058	93.9327	T675
hu149A6B	463058	93.9327	T675
hu25A890	463058	93.9327	T675
hu86FBB0	463058	93.9327	T675
hu9E31E0	463058	93.9327	T675
hu889B30	463024	93.9258	683
hu2AF047	463022	93.9254	684
hu6CF728	462990	93.9189	685
hu3D303A	462985	93.9179	T686
hu13812F	462985	93.9179	T686
hu6E5DF0	462985	93.9179	T686
hu7260DD	462955	93.9118	689
huB63C0C	462918	93.9043	690
hu52E130	462908	93.9022	691
huE31062	462904	93.9014	692
hu807D73	462894	93.8994	693
hu6E9C24	462878	93.8962	694
hu5D24B4	462836	93.8876	695
hu9745B5	462788	93.8779	696
hu258460	462741	93.8684	697
huBADF69	462740	93.8682	698
huDBC928	462696	93.8592	699
hu03E466	462692	93.8584	T700
hu434D01	462692	93.8584	T700
hu6EDC7E	462692	93.8584	T700
hu5D8BBD	462692	93.8584	T700
hu230449	462692	93.8584	T700
hu632082	462692	93.8584	T700
hu873177	462692	93.8584	T700
huEF414C	462692	93.8584	T700
hu48FD05	462692	93.8584	T700
huCFF045	462692	93.8584	T700
huAC35A9	462692	93.8584	T700
hu9280E0	462692	93.8584	T700
huE58F77	462655	93.8509	712
hu4B9A52	462652	93.8503	713
huBAA265	462638	93.8475	714
huC29627	462606	93.841	715
huD588DE	462578	93.8353	716
hu4B0812	462566	93.8329	717
huC9AF06	462525	93.8245	718
hu5FCE15	462511	93.8217	719
hu524B5B	462498	93.8191	720
hu0F8194	462495	93.8185	721
hu462369	462490	93.8174	722
huA92F8A	462468	93.813	723
hu15402B	462453	93.8099	724
hu919BDF	462447	93.8087	T725
huAB591A	462447	93.8087	T725
hu627574	462426	93.8045	727
huD95DAB	462422	93.8037	728
hu859793	462409	93.801	729
hu1FDEED	462408	93.8008	730
hu979849	462395	93.7982	731
hu849A95	462392	93.7976	732
huDF04CC	462388	93.7968	733
hu939B7C	462376	93.7943	734
hu432EB5	462370	93.7931	735
hu59C5B2	462366	93.7923	736
hu766CAD	462365	93.7921	737
huE27C66	462360	93.7911	738
hu775356	462349	93.7888	739
huC9483F	462346	93.7882	T740
hu2E32EE	462346	93.7882	T740
huA099E6	462331	93.7852	742
hu6CC83D	462311	93.7811	743
hu5DA1EE	462300	93.7789	744
hu4C0A4F	462285	93.7759	745
hu048C92	462281	93.7751	746
huE5A9A3	462274	93.7736	747
hu24C863	462236	93.7659	748
huD09534	462194	93.7574	749
huD81F3D	462180	93.7546	750
huCBF97C	462152	93.7489	751
huBAF444	462148	93.7481	T752
hu588C8F	462148	93.7481	T752
hu6E46C7	462141	93.7467	754
huDF9008	462094	93.7371	755
hu3CAB43	462079	93.7341	756
huE9E383	462067	93.7316	T757
hu8E6CC6	462067	93.7316	T757
huAB8707	462013	93.7207	759
hu6664F3	461989	93.7158	760
hu213B62	461936	93.7051	T761
hu5A0DFE	461936	93.7051	T761
hu265850	461859	93.6894	763
huA27736	461846	93.6868	764
hu6BC6F3	461819	93.6813	765
hu7DCBF9	461807	93.6789	766
hu5EF3C4	461764	93.6702	767
hu50405B	461740	93.6653	768
hu779F7A	461737	93.6647	769
hu4F8813	461735	93.6643	770
huA7E205	461710	93.6592	T771
hu477434	461710	93.6592	T771
hu70D651	461704	93.658	773
hu132B5C	461690	93.6552	774
huF041C5	461684	93.6539	775
hu1097B2	461656	93.6483	776
hu4664CE	461606	93.6381	777
huAA245C	461601	93.6371	778
hu3DDADF	461565	93.6298	779
hu01024B	461550	93.6268	T780
hu919BBA	461550	93.6268	T780
hu8203B5	461529	93.6225	782
huFAA482	461524	93.6215	T783
hu412A51	461524	93.6215	T783
hu2EB3B7	461524	93.6215	T783
hu8DDB68	461524	93.6215	T783
hu2474E5	461524	93.6215	T783
huB6A8A0	461524	93.6215	T783
hu0C1FC7	461524	93.6215	T783
hu9BAFB4	461524	93.6215	T783
hu4FA99E	461524	93.6215	T783
hu0210F2	461524	93.6215	T783
hu22A4E2	461524	93.6215	T783
hu7C72F8	461524	93.6215	T783
huAC48C3	461484	93.6134	795
hu4C04A0	461483	93.6132	796
hu8ABB0A	461478	93.6122	797
huD87C64	461432	93.6028	798
huEAE6C8	461414	93.5992	799
huA33758	461396	93.5955	800
hu92C40A	461370	93.5903	801
huE52653	461358	93.5878	802
huCFD575	461349	93.586	803
hu569A8F	461311	93.5783	804
hu616CCD	461246	93.5651	805
huDF9010	461230	93.5619	806
hu4BB903	461220	93.5598	T807
huF9A15E	461220	93.5598	T807
hu154164	461220	93.5598	T807
huB97B4E	461220	93.5598	T807
hu0A6570	461202	93.5562	811
hu52B7E5	461199	93.5556	812
hu90B053	461190	93.5537	813
hu7AC640	461182	93.5521	T814
huAF1F4E	461182	93.5521	T814
hu5DFE77	461182	93.5521	T814
huE4DA53	461182	93.5521	T814
hu7ED49C	461182	93.5521	T814
hu3F0A84	461182	93.5521	T814
huEF066A	461182	93.5521	T814
hu5B220F	461172	93.5501	T821
hu841C8D	461172	93.5501	T821
hu3E9D3B	461172	93.5501	T821
hu5949F5	461172	93.5501	T821
hu8A359A	461172	93.5501	T821
huC4A276	461156	93.5468	826
hu9D3D56	461132	93.542	T827
hu4B6D1D	461132	93.542	T827
hu3F864B	461035	93.5223	829
hu687B6B	461028	93.5209	830
hu786B4C	461027	93.5207	831
huCCD063	461023	93.5199	832
hu07CA25	460976	93.5103	833
hu67EBB3	460966	93.5083	834
hu5A1D5F	460920	93.499	835
hu2430FB	460878	93.4904	T836
huBAF7FC	460878	93.4904	T836
hu3CDB6A	460878	93.4904	T836
hu936BF8	460878	93.4904	T836
huC97997	460854	93.4856	T840
huB39241	460854	93.4856	T840
hu589D0B	460849	93.4846	842
hu54EEB2	460822	93.4791	843
hu02F2F9	460806	93.4758	T844
hu4B41E2	460806	93.4758	T844
huF71F06	460804	93.4754	846
huC14AE1	460761	93.4667	847
hu3BE6EF	460743	93.4631	848
hu081AAE	460708	93.456	849
hu868BCC	460689	93.4521	850
hu3B94BD	460687	93.4517	851
hu574751	460672	93.4487	852
hu005725	460665	93.4472	853
hu619C6C	460660	93.4462	854
hu8B54DD	460647	93.4436	855
huAF3C63	460641	93.4424	856
hu9B3A39	460630	93.4401	857
huAB47EB	460627	93.4395	858
hu174334	460621	93.4383	859
hu089792	460613	93.4367	860
hu005023	460610	93.4361	861
huF5E2D4	460609	93.4359	862
huB55976	460603	93.4347	863
hu297562	460560	93.4259	864
hu152E96	460504	93.4146	865
hu30F119	460500	93.4138	866
huD37D14	460448	93.4032	867
hu045168	460430	93.3996	868
hu04693B	460425	93.3986	869
huCEB0FE	460420	93.3975	870
huA55602	460398	93.3931	871
hu3DC5EA	460391	93.3917	872
hu82436A	460363	93.386	873
hu45BAB6	460252	93.3635	874
hu5D0BAB	460205	93.3539	T875
huC678E8	460205	93.3539	T875
hu1C6DA9	460205	93.3539	T875
hu77957D	460205	93.3539	T875
hu101457	460205	93.3539	T875
hu9BE3A3	460164	93.3456	880
hu57A769	460158	93.3444	881
hu94E6EC	460150	93.3428	T882
huBB4A7A	460150	93.3428	T882
huF7E042	460098	93.3322	884
huD22AB8	460069	93.3263	885
huC244BC	460046	93.3217	886
huEAA57B	460044	93.3213	887
hu543A57	460006	93.3136	888
hu10D1D8	459912	93.2945	T889
huC226A9	459912	93.2945	T889
hu22E3E5	459912	93.2945	T889
huA06085	459912	93.2945	T889
huB24FD4	459912	93.2945	T889
huABBC8C	459912	93.2945	T889
hu53A140	459912	93.2945	T889
hu80AD0F	459912	93.2945	T889
hu2276AF	459912	93.2945	T889
hu1AF4ED	459912	93.2945	T889
hu3F35EC	459912	93.2945	T889
hu3073E3	459912	93.2945	T889
hu27F105	459912	93.2945	T889
hu01F73B	459912	93.2945	T889
hu2BA3AC	459912	93.2945	T889
huBBBEDF	459822	93.2762	T904
hu8C9BB9	459822	93.2762	T904
huD34AB0	459817	93.2752	906
hu88943B	459804	93.2726	907
huC0FD53	459761	93.2639	908
huE11A1A	459757	93.2631	909
hu1BFD07	459705	93.2525	910
huE9D25C	459694	93.2503	T911
hu5C5672	459694	93.2503	T911
huB746CE	459694	93.2503	T911
huFFA651	459694	93.2503	T911
hu27FD1F	459621	93.2355	915
huA3BBD3	459611	93.2334	916
hu48C4EB	459608	93.2328	917
hu82D4C3	459592	93.2296	918
hu6642CE	459552	93.2215	919
huBD3E20	459542	93.2194	920
hu5FD75D	459531	93.2172	921
hu8BF030	459487	93.2083	922
hu168F74	459471	93.205	923
hu620F18	459462	93.2032	924
hu448C4B	459348	93.1801	925
huD52556	459345	93.1795	926
huE78C55	459344	93.1793	T927
hu732A34	459344	93.1793	T927
hu5962F5	459344	93.1793	T927
hu4104D9	459344	93.1793	T927
hu53075C	459339	93.1783	931
hu0844B5	459334	93.1772	T932
huD8D4AD	459334	93.1772	T932
hu40FAEA	459298	93.1699	934
hu42F87B	459232	93.1566	935
hu3EFFEE	459212	93.1525	936
huAB2018	459206	93.1513	937
hu4DB380	459131	93.1361	938
huEA2AF0	459109	93.1316	939
hu025CEA	459089	93.1275	940
huF1DC30	459080	93.1257	941
huC3160A	459074	93.1245	942
hu474789	459066	93.1229	943
hu6A01AF	459040	93.1176	T944
huE58FBD	459040	93.1176	T944
huBC145D	459040	93.1176	T944
hu5AE862	459038	93.1172	947
hu4AE0F2	458992	93.1079	T948
hu600B58	458992	93.1079	T948
huEE37EE	458992	93.1079	T948
hu0165DF	458992	93.1079	T948
hu515A13	458992	93.1079	T948
hu294056	458968	93.103	T953
hu6E7EB2	458968	93.103	T953
huE34B72	458968	93.103	T953
huE2FDFB	458964	93.1022	956
hu8A5F8F	458935	93.0963	957
huF38CD2	458911	93.0914	958
hu5A61B8	458872	93.0835	959
huE58004	458808	93.0705	960
huAEC1B0	458806	93.0701	961
hu2843C9	458780	93.0649	962
hu4D474D	458698	93.0482	963
huDE3564	458674	93.0434	964
hu1213DA	458670	93.0426	T965
hu6182D0	458670	93.0426	T965
huBAE08B	458664	93.0413	T967
hu54EA88	458664	93.0413	T967
hu250634	458664	93.0413	T967
huCE53B0	458650	93.0385	970
huA2CA68	458647	93.0379	971
hu9385BA	458639	93.0363	972
hu2A9A49	458626	93.0336	973
hu62F5A1	458589	93.0261	974
huFF7476	458537	93.0156	975
huBA957B	458525	93.0131	976
huA7EB97	458522	93.0125	977
hu619F51	458470	93.002	978
hu4E8462	458322	92.972	979
hu0E453F	458320	92.9716	980
huF45021	458307	92.9689	981
huA5D1FA	458303	92.9681	982
hu0E64A1	458232	92.9537	983
hu0D09BD	458213	92.9498	984
huE35226	458208	92.9488	T985
hu117D1E	458208	92.9488	T985
hu0C8573	458208	92.9488	T985
hu2632E4	458208	92.9488	T985
hu0F33F3	458180	92.9432	989
huF5F075	458145	92.9361	990
huDCB7B2	458120	92.931	991
huB4D223	458101	92.9271	T992
hu97DB4A	458101	92.9271	T992
hu63EB0A	458101	92.9271	T992
hu98E618	458101	92.9271	T992
huA3A02C	458081	92.9231	996
hu11988A	458074	92.9217	T997
hu5CC4AC	458074	92.9217	T997
hu013ACD	458045	92.9158	999
hu240D4F	458026	92.9119	1000
huF84457	457983	92.9032	1001
hu3C35B3	457960	92.8985	1002
hu60AB7C	457943	92.8951	1003
huEDBD67	457936	92.8937	1004
hu0EC5C6	457915	92.8894	T1005
hu633787	457915	92.8894	T1005
hu20D710	457915	92.8894	T1005
hu3F8570	457915	92.8894	T1005
hu2271EB	457915	92.8894	T1005
hu2D0BB4	457915	92.8894	T1005
hu75E791	457915	92.8894	T1005
huDB3F3C	457915	92.8894	T1005
huAA67BC	457915	92.8894	T1005
huA05407	457915	92.8894	T1005
huCFA537	457915	92.8894	T1005
hu604DF1	457915	92.8894	T1005
huE1DE08	457915	92.8894	T1005
hu8B2C08	457915	92.8894	T1005
huD04B7B	457915	92.8894	T1005
huF6CDC1	457915	92.8894	T1005
hu41ED75	457915	92.8894	T1005
hu3E3370	457915	92.8894	T1005
huB4E01A	457915	92.8894	T1005
hu53A64C	457915	92.8894	T1005
hu911FDC	457915	92.8894	T1005
hu69B91F	457915	92.8894	T1005
hu011C57	457915	92.8894	T1005
hu9928FC	457915	92.8894	T1005
huCD90E3	457915	92.8894	T1005
huC899DC	457915	92.8894	T1005
huD883BD	457915	92.8894	T1005
huC14F8E	457915	92.8894	T1005
huB921C5	457915	92.8894	T1005
hu0B100A	457915	92.8894	T1005
hu066CF9	457915	92.8894	T1005
hu4CD2E9	457915	92.8894	T1005
hu9AB7EF	457915	92.8894	T1005
hu536A4B	457915	92.8894	T1005
huED154F	457915	92.8894	T1005
huA8DD58	457915	92.8894	T1005
hu451D2E	457915	92.8894	T1005
hu3EBF80	457915	92.8894	T1005
hu5AACA1	457915	92.8894	T1005
huD41B94	457915	92.8894	T1005
hu9122D5	457915	92.8894	T1005
huBC9F21	457915	92.8894	T1005
hu68F245	457915	92.8894	T1005
hu881AA0	457915	92.8894	T1005
hu3343A5	457915	92.8894	T1005
hu5FAD44	457915	92.8894	T1005
hu83E9B9	457915	92.8894	T1005
huDF0DAF	457915	92.8894	T1005
huF92387	457915	92.8894	T1005
hu19B7A0	457915	92.8894	T1005
hu22D7F9	457915	92.8894	T1005
hu083037	457915	92.8894	T1005
hu3DF619	457915	92.8894	T1005
hu7700E6	457915	92.8894	T1005
huF8AEC7	457915	92.8894	T1005
hu1FE130	457915	92.8894	T1005
hu781C4E	457915	92.8894	T1005
huFFB09D	457915	92.8894	T1005
hu9D0221	457915	92.8894	T1005
hu26DEBB	457915	92.8894	T1005
hu41D6DC	457915	92.8894	T1005
hu78CECE	457915	92.8894	T1005
hu8ABBF8	457915	92.8894	T1005
hu9F3772	457915	92.8894	T1005
hu670F98	457915	92.8894	T1005
hu237A50	457915	92.8894	T1005
huB991F9	457915	92.8894	T1005
hu1CCE96	457915	92.8894	T1005
huCA14D2	457915	92.8894	T1005
hu51322A	457915	92.8894	T1005
hu9D1BE2	457915	92.8894	T1005
huF81829	457915	92.8894	T1005
huF08583	457915	92.8894	T1005
hu42D651	457915	92.8894	T1005
hu269E6C	457863	92.8788	1079
huE2F2FC	457843	92.8748	1080
hu79AB64	457826	92.8713	1081
hu9D00EB	457798	92.8657	1082
hu9A103C	457797	92.8655	1083
huFEC65A	457791	92.8642	1084
hu7E33F3	457732	92.8523	1085
hu630DE5	457722	92.8502	1086
huB4C1A1	457719	92.8496	1087
hu7A262B	457684	92.8425	1088
huBFBBD8	457563	92.818	1089
hu63A000	457542	92.8137	1090
huBD8A03	457534	92.8121	1091
huC5203C	457453	92.7957	1092
hu0CF2EE	457433	92.7916	1093
huBCCA03	457429	92.7908	1094
hu6C6ECC	457426	92.7902	T1095
huAB6B79	457426	92.7902	T1095
huF5E454	457426	92.7902	T1095
huBD640A	457406	92.7861	1098
hu904B18	457386	92.7821	1099
hu035FA7	457370	92.7788	1100
hu4ECBA4	457355	92.7758	T1101
huDAC345	457355	92.7758	T1101
hu3C5109	457352	92.7752	1103
hu3CA4B0	457340	92.7728	T1104
huA44E91	457340	92.7728	T1104
huF13303	457340	92.7728	T1104
huB2FCBA	457340	92.7728	T1104
hu81BECE	457307	92.7661	1108
hu11603C	457287	92.762	1109
hu135EB8	457219	92.7482	1110
huF58F40	457208	92.746	1111
hu184381	457177	92.7397	1112
huA4F281	457163	92.7369	1113
hu450107	457154	92.735	T1114
hu71ED76	457154	92.735	T1114
huBE3694	457154	92.735	T1114
hu510364	457154	92.735	T1114
huB3B6EE	457154	92.735	T1114
hu57B9E3	457154	92.735	T1114
hu998798	457154	92.735	T1114
hu57BE78	457154	92.735	T1114
hu76C647	457154	92.735	T1114
hu228A00	457154	92.735	T1114
hu11338C	457154	92.735	T1114
hu5A15AB	457154	92.735	T1114
huCA4479	457154	92.735	T1114
hu163E88	457154	92.735	T1114
hu3363A7	457154	92.735	T1114
huEA5C95	457154	92.735	T1114
hu9E307C	457154	92.735	T1114
huE2EAB7	457154	92.735	T1114
huB110D3	457154	92.735	T1114
huB6B43E	457154	92.735	T1114
huBFE0A8	457154	92.735	T1114
huD103CC	457154	92.735	T1114
hu4D99B4	457154	92.735	T1114
hu6A6DEC	457154	92.735	T1114
huA31492	457154	92.735	T1114
hu6DC172	457154	92.735	T1114
huFC361A	457111	92.7263	1140
hu4CFB79	457108	92.7257	1141
hu105429	457069	92.7178	1142
huE4DAE4	457039	92.7117	1143
hu6A3E89	457013	92.7064	1144
huF5AD12	456977	92.6991	1145
hu7B594C	456957	92.6951	1146
hu4C3094	456900	92.6835	1147
huC49C10	456860	92.6754	1148
hu33F781	456833	92.6699	1149
huD75A2E	456743	92.6517	1150
hu7D0E75	456698	92.6425	1151
hu4265F5	456510	92.6044	1152
huDF3421	456488	92.5999	1153
huE778FA	456486	92.5995	1154
huFD13AB	456451	92.5924	1155
hu1A417A	456445	92.5912	1156
hu23DF74	456420	92.5861	T1157
hu2419F7	456420	92.5861	T1157
hu0CE0FB	456362	92.5744	1159
huBAAC98	456294	92.5606	1160
hu7C3A81	456263	92.5543	T1161
hu5FA322	456263	92.5543	T1161
huB730FF	456215	92.5445	1163
huC75733	456188	92.5391	T1164
huBC4E20	456188	92.5391	T1164
hu114F80	456137	92.5287	1166
hu42681A	456079	92.517	1167
hu85C7B9	456077	92.5166	T1168
hu15FECA	456077	92.5166	T1168
huE3CDED	456077	92.5166	T1168
huD83C6C	456077	92.5166	T1168
hu52F345	456077	92.5166	T1168
hu577152	456077	92.5166	T1168
hu826500	456077	92.5166	T1168
hu9CB86C	456077	92.5166	T1168
hu64DE1D	456077	92.5166	T1168
hu5A0C00	456077	92.5166	T1168
hu46125C	456077	92.5166	T1168
hu673BFB	456077	92.5166	T1168
hu5F0FED	456077	92.5166	T1168
huD5E265	456077	92.5166	T1168
huFAC582	456077	92.5166	T1168
huF8B66E	456077	92.5166	T1168
hu2B8562	456070	92.5151	1184
hu214D5B	456029	92.5068	T1185
huA09927	456029	92.5068	T1185
huB0B21D	456029	92.5068	T1185
hu545E08	456029	92.5068	T1185
hu15BFF8	456029	92.5068	T1185
hu34A921	456029	92.5068	T1185
hu722692	456029	92.5068	T1185
huD8C0D7	456029	92.5068	T1185
huA07DA9	456029	92.5068	T1185
hu8CF016	456029	92.5068	T1185
hu5408A0	456029	92.5068	T1185
hu11DF5B	456029	92.5068	T1185
huB43E26	456029	92.5068	T1185
huDDEC1D	455933	92.4873	T1198
hu066C78	455933	92.4873	T1198
hu3EA22E	455912	92.4831	1200
huC93106	455911	92.4829	1201
hu1C426B	455884	92.4774	1202
hu3A54C5	455846	92.4697	T1203
huA8624D	455846	92.4697	T1203
hu2B78D0	455846	92.4697	T1203
huA895AA	455836	92.4677	1206
hu1069B0	455796	92.4596	T1207
hu81F993	455796	92.4596	T1207
huD94CBF	455735	92.4472	T1209
huC7B886	455735	92.4472	T1209
huEB7771	455735	92.4472	T1209
hu611159	455735	92.4472	T1209
huC53122	455725	92.4451	T1213
hu48382A	455725	92.4451	T1213
hu46AA82	455725	92.4451	T1213
hu20C5DA	455725	92.4451	T1213
huAE6A27	455725	92.4451	T1213
huEC9C95	455696	92.4393	1218
huCA90BA	455663	92.4326	1219
huAC3640	455652	92.4303	1220
huBA30D4	455623	92.4245	1221
hu9AB964	455588	92.4174	1222
hu76D186	455542	92.408	1223
hu9EA336	455530	92.4056	1224
hu1A1DD7	455482	92.3959	1225
hu6D502C	455452	92.3898	1226
hu4C20BC	455359	92.3709	T1227
hu74B85B	455359	92.3709	T1227
hu6B7829	455359	92.3709	T1227
hu87BAAD	455321	92.3632	T1230
huE2D0CA	455321	92.3632	T1230
huE2E371	455271	92.3531	1232
huDBF9DD	455233	92.3453	1233
huC92DD1	455213	92.3413	T1234
hu7C7750	455213	92.3413	T1234
hu4871A5	455191	92.3368	T1236
hu4E2150	455191	92.3368	T1236
huB19789	455163	92.3311	1238
hu12547A	455162	92.3309	1239
huA6A0FC	455019	92.3019	1240
hu6FD929	454994	92.2969	1241
hu92FD55	454946	92.2871	1242
hu691E67	454931	92.2841	1243
huA939D6	454910	92.2798	1244
hu8A71D6	454892	92.2762	1245
hu0EFCEF	454835	92.2646	1246
huABB4CD	454731	92.2435	1247
hu3815E2	454707	92.2386	1248
hu7DE7FD	454645	92.2261	1249
hu4350CC	454598	92.2165	T1250
hu6052F7	454598	92.2165	T1250
hu0F63F2	454524	92.2015	1252
huBA3075	454436	92.1837	1253
hu4D1CC2	454395	92.1754	1254
hu0D77CC	454360	92.1683	1255
huEC3ADA	454268	92.1496	T1256
huCD104A	454268	92.1496	T1256
huD10E53	454219	92.1397	1258
hu57C8BE	454217	92.1392	T1259
hu44DCFF	454217	92.1392	T1259
huF8839C	454191	92.134	T1261
hu93EEEE	454191	92.134	T1261
hu2DF992	454191	92.134	T1261
hu1843FC	454191	92.134	T1261
hu6EBC9C	454191	92.134	T1261
hu1F73AB	454191	92.134	T1261
hu577A7D	454191	92.134	T1261
huB65A92	454191	92.134	T1261
hu03D8AB	454191	92.134	T1261
hu77CC58	454164	92.1285	1270
hu0E7AAF	454147	92.125	1271
hu070001	454074	92.1102	1272
hu2561FE	454049	92.1052	1273
huEED982	453998	92.0948	1274
hu351AF9	453887	92.0723	T1275
hu2F9296	453887	92.0723	T1275
hu7D9E1E	453887	92.0723	T1275
hu6D9294	453887	92.0723	T1275
hu83558B	453849	92.0646	T1279
hu35D067	453849	92.0646	T1279
huFA4A57	453849	92.0646	T1279
huA3A815	453849	92.0646	T1279
hu88F21E	453849	92.0646	T1279
huCCAFD0	453839	92.0626	1284
hu75FD15	453831	92.0609	1285
hu461A35	453785	92.0516	1286
hu661AD0	453707	92.0358	1287
hu03E3D2	453704	92.0352	T1288
huAE4A11	453704	92.0352	T1288
hu04F220	453673	92.0289	1290
hu085B6D	453656	92.0254	T1291
hu6DF418	453656	92.0254	T1291
huCA41C0	453656	92.0254	T1291
hu2D921E	453591	92.0123	1294
huDB1635	453546	92.0031	1295
hu394755	453545	92.0029	T1296
hu313730	453545	92.0029	T1296
hu5F9640	453545	92.0029	T1296
huAF9B09	453521	91.9981	1299
huD4F7DB	453484	91.9906	1300
hu407142	453473	91.9883	T1301
hu0211D6	453473	91.9883	T1301
huA61D37	453453	91.9843	1303
hu9061AE	453441	91.9818	1304
huBEDA0B	453388	91.9711	1305
huC4150B	453327	91.9587	1306
huD6F99F	453310	91.9553	1307
hu3F83D2	453202	91.9334	1308
huD81276	453109	91.9145	1309
hu98D4A9	453108	91.9143	1310
hu84B706	453089	91.9104	1311
hu0B13B7	453071	91.9068	1312
hu63A38C	453051	91.9027	1313
hu3F13EF	453002	91.8928	1314
hu7A4AD1	452976	91.8875	1315
hu3B82B7	452949	91.882	1316
huE6E6C9	452922	91.8766	1317
huD9BC19	452767	91.8451	1318
huB95FD7	452766	91.8449	1319
hu16FFF2	452716	91.8348	1320
huF45B7D	452712	91.834	1321
hu72C17A	452678	91.8271	1322
hu7C1A2E	452579	91.807	T1323
hu0B6257	452579	91.807	T1323
hu69D4AF	452579	91.807	T1323
hu17DFDB	452579	91.807	T1323
huDF6364	452579	91.807	T1323
hu28C043	452579	91.807	T1323
hu414115	452579	91.807	T1323
huE14A6B	452579	91.807	T1323
hu33DA5D	452579	91.807	T1323
huD550A5	452542	91.7995	1332
huCE01E5	452489	91.7887	1333
huDDD6BF	452460	91.7828	1334
hu64AE17	452412	91.7731	1335
huB0CA36	452389	91.7684	1336
hu976B29	452011	91.6918	T1337
hu6CD628	452011	91.6918	T1337
huC315D1	452004	91.6903	1339
hu90F90A	452001	91.6897	T1340
hu470099	452001	91.6897	T1340
hu9F2A9A	451818	91.6526	T1342
hu224941	451818	91.6526	T1342
huDCD45D	451818	91.6526	T1342
huD65E44	451818	91.6526	T1342
hu81B385	451818	91.6526	T1342
hu3F7E26	451818	91.6526	T1342
hu02100D	451818	91.6526	T1342
hu2405B0	451818	91.6526	T1342
huD8B042	451818	91.6526	T1342
hu8581FE	451818	91.6526	T1342
huC1F1FB	451818	91.6526	T1342
huD93F9C	451818	91.6526	T1342
hu500536	451818	91.6526	T1342
hu5CFBA0	451818	91.6526	T1342
hu0FD12B	451818	91.6526	T1342
hu3329C0	451818	91.6526	T1342
hu1287DA	451818	91.6526	T1342
huA6BB06	451818	91.6526	T1342
huB4F9B2	451818	91.6526	T1342
hu2A5215	451818	91.6526	T1342
huB0C4FC	451818	91.6526	T1342
huB5783E	451818	91.6526	T1342
hu1E68C7	451818	91.6526	T1342
huD8C06A	451818	91.6526	T1342
hu796BCF	451818	91.6526	T1342
huED1BCD	451818	91.6526	T1342
huA2DA26	451818	91.6526	T1342
huDD0721	451818	91.6526	T1342
huA3E77C	451818	91.6526	T1342
huD2B804	451818	91.6526	T1342
hu2ABF45	451818	91.6526	T1342
huA96EC4	451818	91.6526	T1342
huEBE457	451818	91.6526	T1342
huAA1447	451730	91.6348	1375
hu548114	451699	91.6285	1376
huD6F70D	451659	91.6203	T1377
hu384E20	451659	91.6203	T1377
hu41C320	451659	91.6203	T1377
huA526BD	451659	91.6203	T1377
huBE8E0C	451635	91.6155	T1381
huF5C942	451635	91.6155	T1381
hu65D282	451615	91.6114	1383
hu5D70C9	451460	91.58	1384
hu04DF3C	451448	91.5775	1385
huC6AE92	451398	91.5674	1386
huA5BEB9	451285	91.5445	1387
huD76A20	451274	91.5423	1388
huAF3415	451215	91.5303	1389
hu5FA945	451180	91.5232	1390
hu6D48DD	450988	91.4842	1391
huBE7BAD	450762	91.4384	1392
hu02A209	450741	91.4341	1393
hu0C8083	450714	91.4287	1394
huF0844D	450693	91.4244	1395
huC2D837	450651	91.4159	T1396
hu5BD76A	450651	91.4159	T1396
hu3800D8	450535	91.3923	1398
hu333DD0	450523	91.3899	1399
hu735D1C	450408	91.3666	1400
huF8D320	450399	91.3648	1401
hu8B6758	450394	91.3637	1402
hu69BD84	450310	91.3467	1403
huB243AD	450299	91.3445	1404
hu260CA7	450221	91.3286	T1405
huBF2DBE	450221	91.3286	T1405
hu03AF0E	450164	91.3171	1407
hu568455	450007	91.2852	T1408
hu82E689	450007	91.2852	T1408
hu3CC2C0	449933	91.2702	1410
huEA045B	449886	91.2607	1411
hu603526	449877	91.2589	1412
hu5B0C37	449832	91.2497	1413
huB8540B	449826	91.2485	1414
hu3C1B89	449821	91.2475	T1415
huBE0B25	449821	91.2475	T1415
hu42CD37	449821	91.2475	T1415
hu79C4A7	449821	91.2475	T1415
hu974CFF	449821	91.2475	T1415
hu5A414C	449821	91.2475	T1415
hu04D9CD	449821	91.2475	T1415
huFD847C	449821	91.2475	T1415
huEDEA65	449821	91.2475	T1415
hu6B190B	449821	91.2475	T1415
hu4829D9	449410	91.1641	1425
huB7EC37	449282	91.1382	1426
hu96A8CC	449268	91.1353	1427
huF59B60	449221	91.1258	1428
huBFC13E	449109	91.1031	1429
huE0F0CE	449094	91.1	1430
huBC03A7	448983	91.0775	1431
hu47A9D1	448982	91.0773	1432
huFA48C0	448855	91.0515	T1433
hu42B622	448855	91.0515	T1433
hu639761	448696	91.0193	1435
huD87BFC	448585	90.9968	1436
huD08A7B	448584	90.9966	1437
hu4857AC	448471	90.9737	1438
hu4F7E5E	448461	90.9716	1439
hu5C1B25	448423	90.9639	1440
hu479141	448336	90.9463	1441
hu888B13	448296	90.9382	1442
hu6ABCF7	448119	90.9022	1443
huE7271F	448033	90.8848	1444
hu33BE8C	447951	90.8682	1445
hu1DFC48	447845	90.8467	1446
hu8AFDD2	447799	90.8373	1447
hu452773	447702	90.8177	1448
hu580F49	447613	90.7996	1449
hu9536EE	447598	90.7966	1450
huD586B2	447475	90.7716	1451
huB0DE0F	447330	90.7422	1452
huB7324E	447315	90.7392	1453
huB807E8	447265	90.729	T1454
hu1EE386	447265	90.729	T1454
huC9BF9A	447265	90.729	T1454
hu01EECF	447219	90.7197	1457
hu9FA9E4	447119	90.6994	1458
hu9D1F0E	447100	90.6955	1459
hu165E62	447077	90.6909	1460
hu02105B	447046	90.6846	1461
huF1D9BA	446935	90.6621	T1462
huD3BA84	446935	90.6621	T1462
hu77B840	446935	90.6621	T1462
hu7C1178	446597	90.5935	1465
huBC964C	446416	90.5568	1466
hu2F6B37	446265	90.5262	T1467
hu4FE12A	446265	90.5262	T1467
hu9E8595	446265	90.5262	T1467
hu1124D1	445853	90.4426	1470
hu1D1F0B	445333	90.3371	1471
hu8ECBE8	444485	90.1651	T1472
huA7A170	444485	90.1651	T1472
huA898F0	444485	90.1651	T1472
hu398B77	444485	90.1651	T1472
hu657BD1	444485	90.1651	T1472
hu8F9A64	444485	90.1651	T1472
huB2A9E7	444327	90.133	1478
hu1712BC	443270	89.9186	1479
hu69F26B	443187	89.9018	1480
hu5F600F	443087	89.8815	1481
hu9CCD1B	441923	89.6454	1482
hu2A4B61	441889	89.6385	1483
hu16AB18	441783	89.617	1484
hu323F78	441754	89.6111	1485
hu97745F	441712	89.6026	1486
hu89910D	441599	89.5796	1487
hu832966	441411	89.5415	1488
huECDD23	440838	89.4253	1489
hu48AC54	440802	89.418	1490
huEF9A74	440727	89.4028	1491
huA04273	440637	89.3845	1492
huD14602	440263	89.3086	1493
huFC5E38	439909	89.2368	1494
huB3A47F	438891	89.0303	1495
huBA62D9	438510	88.953	1496
hu3F37F2	437878	88.8248	T1497
hu30F2B8	437878	88.8248	T1497
huE0C215	437878	88.8248	T1497
hu7DA960	437417	88.7313	1500
hu488166	437231	88.6936	1501
hu6D287C	437185	88.6843	1502
hu7703EB	436722	88.5903	1503
hu0A4B56	436040	88.452	T1504
hu7A03F2	436040	88.452	T1504
hu536433	435992	88.4423	1506
hu0D879F	435066	88.2544	1507
hu31CD72	434444	88.1282	1508
hu8016AE	434293	88.0976	1509
huEBD937	434115	88.0615	1510
huE43A48	433505	87.9378	1511
hu82474B	433353	87.9069	1512
huB6FB1B	432542	87.7424	1513
hu7BE0B4	432034	87.6394	1514
hu251460	432023	87.6371	1515
hu691B95	431294	87.4892	1516
huD38FB1	431127	87.4554	1517
huE2CAA6	430704	87.3696	1518
hu1378E3	429784	87.1829	1519
huF9A043	428589	86.9405	1520
huEEE6E8	427877	86.7961	1521
hu295B81	427519	86.7235	1522
hu26C7EE	427492	86.718	1523
hu6B9251	427228	86.6644	1524
hu39AD6F	427112	86.6409	1525
hu101EF8	426567	86.5304	1526
hu345E5B	426197	86.4553	1527
hu82AAD7	425806	86.376	1528
hu2E413D	425687	86.3519	1529
hu3116C3	425620	86.3383	1530
hu0326FF	425513	86.3166	1531
huCE009C	425488	86.3115	T1532
hu0F48D0	425488	86.3115	T1532
huDFF9CC	425288	86.2709	1534
hu1091E3	424797	86.1713	1535
huFD020F	424462	86.1034	1536
huC47AFD	424448	86.1005	1537
huA519E4	424382	86.0871	1538
huADF414	424065	86.0228	1539
hu3E51CC	423990	86.0076	1540
hu2D1FF3	423835	85.9762	1541
hu28391C	423617	85.9319	1542
hu606B0A	422617	85.7291	1543
hu5EB275	422599	85.7254	1544
hu78C036	422198	85.6441	1545
huC11596	422156	85.6356	1546
hu4DE348	421850	85.5735	1547
hu0B4CF6	421789	85.5611	1548
hu491DD2	421718	85.5467	1549
huD59A33	421702	85.5435	1550
hu7504E8	421246	85.451	1551
hu5AF9F0	421002	85.4015	1552
huDB5D4E	420733	85.3469	1553
hu329CC4	420254	85.2498	1554
hu040C0A	420032	85.2047	1555
hu60C602	419105	85.0167	T1556
huC8F85B	419105	85.0167	T1556
hu315025	418461	84.886	1558
huEB2A8D	418314	84.8562	1559
hu8DFB85	418244	84.842	1560
hu39790F	418180	84.829	1561
huE1C395	418018	84.7962	1562
hu6EC103	417794	84.7507	1563
hu919BE5	417719	84.7355	1564
hu0E1D27	417638	84.7191	1565
hu193CEA	417431	84.6771	1566
huB8B7C3	417394	84.6696	1567
hu6CB4CA	417105	84.611	T1568
hu5470E0	417105	84.611	T1568
huC1CBDA	416785	84.5461	1570
hu5E8AF5	416625	84.5136	1571
hu575C62	416342	84.4562	1572
huADBA20	415906	84.3677	1573
hu9256D9	415735	84.3331	1574
huD37BAD	414644	84.1117	1575
hu2D6140	414146	84.0107	1576
hu2367A4	413738	83.928	1577
huD25FE3	413409	83.8612	1578
huE86317	413102	83.7989	1579
huA30A53	413091	83.7967	1580
huE57FEC	412844	83.7466	1581
hu677771	412729	83.7233	1582
huB11146	412058	83.5872	1583
huFD37C8	411400	83.4537	1584
hu5B337F	411232	83.4196	1585
huB256A2	410882	83.3486	1586
hu494B31	410422	83.2553	1587
huCDAA4F	410061	83.1821	1588
hu686728	410052	83.1802	1589
huDB4911	409772	83.1234	1590
hu551EDB	409209	83.0092	1591
hu37F062	408593	82.8843	1592
hu70552D	408104	82.7851	1593
hu4D5A77	407891	82.7419	1594
huF97372	406436	82.4467	1595
hu097A26	404550	82.0642	1596
hu4A0B16	404408	82.0353	1597
hu5FF6B0	403992	81.951	1598
hu199D27	403675	81.8867	1599
hu96959E	403012	81.7522	1600
huCAFC1C	402956	81.7408	1601
huE02FAC	402601	81.6688	1602
hu2FBC1E	402019	81.5507	1603
hu2468E7	401448	81.4349	1604
huF8700C	400149	81.1714	T1605
huCD57B3	400149	81.1714	T1605
huF3F1BB	400149	81.1714	T1605
huB04DC4	400017	81.1446	1608
huFEB4D6	399081	80.9547	1609
huEA45A5	398336	80.8036	1610
hu7DB0DF	398263	80.7888	1611
huA35FE6	398118	80.7594	T1612
hu45082E	398118	80.7594	T1612
huEE7FE6	396818	80.4957	1614
huF99A55	396313	80.3933	1615
huFD37BE	396280	80.3866	T1616
huA518F9	396280	80.3866	T1616
hu3025C0	396280	80.3866	T1616
hu7FFC72	396232	80.3768	1619
huF99A7C	395923	80.3141	1620
huF4BC7C	394557	80.037	1621
hu1EF4CF	393303	79.7827	1622
hu2DC3CE	393017	79.7246	1623
huDB045C	392782	79.677	1624
huD96A97	392327	79.5847	1625
hu0A9A12	392214	79.5618	1626
huFB2631	392055	79.5295	1627
hu1A31FD	391808	79.4794	1628
hu5FB1B9	389849	79.082	1629
hu057C7D	388102	78.7276	1630
huD8C3BD	387108	78.526	1631
huB9F2F3	386289	78.3599	1632
huA875A4	385572	78.2144	1633
hu5FD829	385293	78.1578	1634
hu3A8D13	384688	78.0351	1635
hu58C052	384051	77.9059	1636
hu7DAFF3	382756	77.6432	1637
huC35FDD	382159	77.5221	1638
huB220C0	381953	77.4803	1639
hu3821DF	381653	77.4194	1640
hu12771C	381261	77.3399	1641
huCA0DCA	381242	77.3361	1642
huFB6D3A	377267	76.5297	1643
hu17B792	376890	76.4532	1644
hu46B1A0	376506	76.3753	1645
hu7293CF	376191	76.3114	1646
huE18D82	375096	76.0893	1647
hu58D3D3	374146	75.8966	1648
hu26D074	372639	75.5909	1649
hu0EC8D7	371442	75.3481	1650
huF4E49C	370893	75.2367	1651
hu875558	370721	75.2018	1652
hu6EF02E	368738	74.7996	1653
hu3B032D	368204	74.6913	1654
huADA07D	367807	74.6107	1655
huC7C01D	367208	74.4892	1656
huA65B32	366865	74.4196	1657
hu17CDFC	366489	74.3434	1658
hu2519CF	365984	74.2409	1659
huFD9E3B	365519	74.1466	1660
huD90F39	362991	73.6338	1661
huF305DF	361275	73.2857	1662
huDFA276	358586	72.7402	1663
huE81979	356665	72.3505	1664
huAD1375	356414	72.2996	1665
hu7D1D2D	355626	72.1398	1666
huCFDE5B	348538	70.702	1667
hu1B42D7	347027	70.3954	1668
hu30FD1D	345746	70.1356	1669
hu3AAFC4	344020	69.7855	1670
huAB7B10	340406	69.0524	1671
hu49F623	340225	69.0156	1672
hu28DA07	339147	68.797	1673
huED93F6	339098	68.787	1674
hu300FB2	338769	68.7203	1675
hu665667	338527	68.6712	1676
hu3891E3	336629	68.2862	1677
hu774230	335854	68.129	1678
huBF6D45	334599	67.8744	1679
huD50D1C	333630	67.6778	1680
huA45084	331928	67.3326	1681
hu3939F9	331376	67.2206	1682
huE246B7	331202	67.1853	1683
hu756D3A	328796	66.6972	1684
huD2F14E	327629	66.4605	1685
hu3D8171	326376	66.2063	1686
huE8E021	320044	64.9219	1687
hu64674E	319899	64.8924	1688
huF1A1D4	318481	64.6048	1689
huAD079E	317795	64.4656	1690
huA5F462	315789	64.0587	1691
huC75DC4	314882	63.8747	1692
hu52E01E	312715	63.4352	1693
hu55F917	310100	62.9047	1694
hu09D626	308883	62.6578	1695
hu718EB2	308209	62.5211	1696
hu5325EC	307027	62.2813	1697
hu73A935	303590	61.5841	1698
hu87223B	302809	61.4257	1699
hu1C4E9A	302035	61.2687	1700
hu38A253	297303	60.3088	1701
hu015074	296226	60.0903	1702
hu3A1B15	295968	60.038	1703
hu97DF8E	295219	59.886	1704
huC33227	293860	59.6104	1705
hu6A520E	293226	59.4818	1706
hu039698	292447	59.3237	1707
hu7ACF34	292364	59.3069	1708
huC65197	291997	59.2324	1709
hu23B762	291620	59.156	1710
hu1BDE7A	290245	58.877	1711
hu3E6FA7	289450	58.7158	1712
hu9EB3EE	287758	58.3726	1713
huA49135	287391	58.2981	1714
hu9F7183	286133	58.0429	1715
huCBF769	285324	57.8788	1716
hu79E3C7	282991	57.4056	1717
hu75F3AD	281610	57.1254	1718
huDECFEF	281506	57.1043	1719
hu63D743	280616	56.9238	1720
hu36CDF1	280460	56.8921	1721
hu81E840	280378	56.8755	1722
hu42D20B	279369	56.6708	1723
huC3ECD9	278110	56.4154	1724
hu5A7A1A	275267	55.8387	1725
huC5A2AE	273816	55.5444	1726
huE81904	273716	55.5241	1727
huA11006	271685	55.1121	1728
huEC8BB4	269873	54.7445	1729
hu511EF7	269727	54.7149	1730
hu26DA5F	267510	54.2652	1731
huECCB56	261431	53.032	1732
hu340C7A	259673	52.6754	1733
hu014B59	258486	52.4346	1734
huB93861	257176	52.1689	1735
hu9BFC5D	256855	52.1038	1736
huA207CF	256094	51.9494	1737
huC7388D	255850	51.8999	1738
huED6B50	255514	51.8318	1739
hu9D58E4	252088	51.1368	1740
huDA2C2D	250920	50.8999	1741
hu26F962	250279	50.7698	1742
huB3255F	249139	50.5386	1743
huE7D8FA	246944	50.0933	1744
hu88D4F9	246515	50.0063	1745
hu0199C8	245628	49.8264	1746
hu3EEE3A	243457	49.386	1747
hu17EA24	242380	49.1675	1748
huF2CA50	241597	49.0087	1749
hu2D21C5	240506	48.7873	1750
hu871435	237321	48.1413	1751
hu40B079	236534	47.9816	1752
huB1D7BD	235813	47.8354	1753
hu7E6BE8	235407	47.753	1754
huB748E3	233279	47.3213	1755
hu9F3770	232595	47.1826	1756
hu90B069	231075	46.8742	1757
hu84787F	229967	46.6495	1758
huBABC3D	229641	46.5833	1759
hu68A2D7	228988	46.4509	1760
hu5953A9	228510	46.3539	1761
hu4EE78E	228035	46.2576	1762
hu0488C7	227940	46.2383	1763
hu2003AC	226463	45.9387	1764
huD121DF	223934	45.4257	1765
huAE414C	222745	45.1845	1766
hu96483B	222283	45.0908	1767
huD725F1	221873	45.0076	1768
hu16A1B3	221732	44.979	1769
hu47B0B2	219854	44.598	1770
huA4376C	218856	44.3956	1771
hu22F175	218355	44.294	1772
hu862CC7	218264	44.2755	1773
huBB64EF	217634	44.1477	1774
huFE0B5B	217454	44.1112	1775
huCAF5C5	217213	44.0623	1776
huAA8CF9	216976	44.0142	1777
huA2ADD9	216537	43.9252	1778
hu1D0D2F	214340	43.4795	1779
huC5824D	214211	43.4533	1780
hu27EB36	214150	43.441	1781
hu1E38C0	213835	43.3771	1782
hu40FD50	212475	43.1012	1783
hu342F9E	211422	42.8876	1784
hu02BA92	210915	42.7847	1785
hu90A37E	210741	42.7494	1786
hu0B4653	210222	42.6441	1787
hu37A01E	209957	42.5904	1788
huAB0DB7	209371	42.4715	1789
hu9AF47B	209204	42.4376	1790
hu8F72DE	208448	42.2843	1791
huC7AA8A	205244	41.6343	1792
hu7BB1AC	204512	41.4859	1793
hu9406B1	204294	41.4416	1794
huB2C416	203823	41.3461	1795
huBAEEB0	203799	41.3412	1796
hu9B7557	200672	40.7069	1797
hu515064	199944	40.5592	1798
hu4F271A	198996	40.3669	1799
huF4D09F	198866	40.3405	1800
huC4F2BB	198293	40.2243	1801
huC8AE00	197422	40.0476	1802
hu8EB427	196018	39.7628	1803
huD00199	193836	39.3202	1804
huD20DAF	192068	38.9616	1805
hu791C43	191899	38.9273	1806
hu85BD40	191214	38.7883	1807
hu89D7C0	185677	37.6651	1808
hu4EBDBA	183683	37.2606	1809
huEE7BBB	181544	36.8267	1810
hu90D19A	180545	36.6241	1811
hu8D1A62	179998	36.5131	1812
huB33D36	179265	36.3644	1813
hu297A5D	178503	36.2099	1814
huD3D99C	178488	36.2068	1815
huDE536F	177195	35.9445	1816
huF5E418	176491	35.8017	1817
hu91BD69	176223	35.7474	1818
hu6623EA	175730	35.6473	1819
huAD7D3F	174476	35.393	1820
hu828330	172773	35.0475	1821
hu4F0DF0	171503	34.7899	1822
hu140B91	170752	34.6375	1823
huB536C5	170520	34.5905	1824
hu79FC40	170394	34.5649	1825
hu2CDC82	169811	34.4467	1826
hu4B3CE7	169624	34.4087	1827
huE08CBF	168904	34.2627	1828
hu5F22D5	168259	34.1318	1829
hu453E0E	167884	34.0558	1830
huF40F46	167548	33.9876	1831
hu406CC1	166592	33.7937	1832
hu9941AD	166480	33.771	1833
hu47CCA7	166368	33.7482	1834
huE1E24D	164595	33.3886	1835
huD0449C	163003	33.0656	1836
huF6087A	159017	32.2571	1837
huD4DDF9	158399	32.1317	1838
hu56720F	158168	32.0848	1839
huA0EFA3	156554	31.7574	1840
hu12D2A3	156354	31.7169	1841
hu9F8AF2	154759	31.3933	1842
huEFB8EC	154546	31.3501	1843
huE7F048	153166	31.0702	1844
huC569CF	153092	31.0552	1845
hu71ABDD	152405	30.9158	1846
hu4C0611	151187	30.6687	1847
hu20C798	150953	30.6213	1848
huDE4028	150803	30.5908	1849
huCE9A11	150094	30.447	1850
hu85DAC0	149658	30.3586	1851
hu22577A	148101	30.0427	1852
huC170B1	147100	29.8397	1853
hu1276DE	145454	29.5058	1854
huE7ED93	144875	29.3883	1855
hu614716	144597	29.3319	1856
hu55EF84	144155	29.2423	1857
huEFBA44	140634	28.528	1858
hu3AAA9E	140445	28.4897	1859
hu5222CE	139798	28.3584	1860
hu74F4A4	139528	28.3037	1861
hu578827	137383	27.8685	1862
hu7BD2B9	135086	27.4026	1863
huC8E01E	131343	26.6433	1864
huB6623D	128621	26.0911	1865
hu9D998D	128105	25.9865	1866
hu2F80FC	127753	25.9151	1867
hu97F45F	127194	25.8017	1868
huF75601	126724	25.7063	1869
huCB6C28	126558	25.6727	1870
hu9719C3	126333	25.627	1871
hu8C51F2	125980	25.5554	1872
hu8DF8F7	125118	25.3806	1873
huA9D22A	123758	25.1047	1874
hu4F7AE9	123594	25.0714	1875
hu53821E	123395	25.031	1876
hu459AD0	123263	25.0043	1877
hu660A05	122563	24.8623	1878
hu0BDC7C	122288	24.8065	1879
huEC380C	121999	24.7479	1880
hu0EB0AC	121634	24.6738	1881
huD19D0D	120978	24.5407	1882
huB56EE8	120363	24.416	1883
hu6BFE73	120270	24.3971	1884
huC34E1D	119611	24.2634	1885
hu90E485	119562	24.2535	1886
huD862CE	119333	24.207	1887
hu4B7E58	118892	24.1176	1888
huC1C7D0	118787	24.0963	1889
hu95E182	118520	24.0421	1890
hu23C489	118095	23.9559	1891
hu71E81B	117917	23.9198	1892
hu7E34F1	117760	23.888	1893
hu3E6525	117738	23.8835	1894
hu1A8C1E	117217	23.7778	1895
hu1FC204	117174	23.7691	1896
hu2D1288	116752	23.6835	1897
hu25E1EE	116444	23.621	1898
huA7FD13	116033	23.5376	1899
hu21A4B6	114942	23.3163	1900
huF31554	114055	23.1364	1901
hu973BAC	114034	23.1321	1902
huF02BE9	113714	23.0672	1903
hu5A1123	113540	23.0319	1904
huB71785	113354	22.9942	T1905
hu502D34	113354	22.9942	T1905
hu931A6A	112774	22.8765	1907
huD10FBC	112663	22.854	1908
hu2179DA	112585	22.8382	1909
huF33303	112360	22.7926	1910
hu7719F7	112313	22.783	1911
hu8F0D4B	112277	22.7757	T1912
hu9D78A5	112277	22.7757	T1912
hu183D36	112229	22.766	1914
huB92852	112013	22.7222	1915
hu79E44D	111908	22.7009	1916
hu9CCB93	111740	22.6668	1917
hu6D50BE	111583	22.6349	1918
hu23502F	111322	22.582	1919
hu1ED23F	111283	22.5741	1920
hu3A4D2F	110268	22.3682	1921
huE753C3	109987	22.3112	1922
huBC9AB5	109676	22.2481	1923
hu7E4C09	109486	22.2096	1924
hu2A0963	108689	22.0479	1925
hu3CC3D9	108211	21.9509	1926
hu57850F	108018	21.9118	T1927
huBC505C	108018	21.9118	T1927
hu80855C	108018	21.9118	T1927
hu592A16	107731	21.8535	1930
huF293DB	107316	21.7694	1931
huC5D3EC	106290	21.5612	1932
hu04A048	106215	21.546	1933
hu2ED134	106021	21.5067	1934
hu9CF69D	106015	21.5055	1935
hu9AE361	105116	21.3231	1936
hu889AC8	104435	21.1849	1937
hu3EA3AE	101970	20.6849	1938
huA3177D	101435	20.5764	1939
huEE5470	101153	20.5192	1940
hu720C99	100685	20.4242	1941
hu09D96B	100649	20.4169	1942
hu998BB8	100200	20.3259	1943
huCBA4C9	100085	20.3025	1944
hu291095	99308	20.1449	1945
hu453165	98005	19.8806	1946
hu082B98	96752	19.6264	1947
hu31AF19	96645	19.6047	1948
hu3A0860	96371	19.5491	1949
hu668281	95087	19.2887	1950
hu3696DA	93169	18.8996	1951
hu5B6898	93101	18.8858	1952
huCE0ECB	92317	18.7268	1953
hu30AAAF	92026	18.6677	1954
hu02F007	91909	18.644	1955
huC96BE5	90846	18.4284	1956
hu36D6B7	90389	18.3357	1957
huE5EA12	89605	18.1766	1958
huEF41C8	88771	18.0075	1959
hu4E4961	88742	18.0016	1960
hu66884F	88470	17.9464	1961
huB331E5	88359	17.9239	1962
hu382DC2	88284	17.9087	1963
hu57D7C1	88118	17.875	1964
hu3269F6	88097	17.8707	1965
huF9E138	88080	17.8673	1966
huB24B8E	87899	17.8306	1967
hu2E23FE	86943	17.6366	1968
hu4DFBAF	86564	17.5598	1969
huF1E4A3	86446	17.5358	1970
hu9616F1	86104	17.4664	1971
huE3463C	85973	17.4399	1972
hu02AB06	85765	17.3977	1973
hu8803FA	85416	17.3269	1974
hu2DD760	85249	17.293	1975
hu402338	85194	17.2819	1976
hu6A257D	84808	17.2036	1977
huF2DA6F	84641	17.1697	1978
huAB651F	84516	17.1443	1979
hu2FA1AA	84479	17.1368	1980
hu8073B9	84131	17.0662	1981
hu917E1A	84119	17.0638	1982
hu151DB6	83497	16.9376	1983
huFCE5FD	83436	16.9252	1984
hu07EC5F	83271	16.8918	1985
huE0C228	83057	16.8484	1986
hu1CB549	82948	16.8262	1987
hu9B5D16	82858	16.808	1988
huD1A05D	82155	16.6654	1989
hu72A81D	82006	16.6352	1990
huE9266D	81938	16.6214	1991
hu74C42F	81930	16.6197	1992
huF1244E	80951	16.4211	T1993
hu881118	80951	16.4211	T1993
hu5FD5BB	80951	16.4211	T1993
huD0B3EA	80951	16.4211	T1993
hu72D4D3	80951	16.4211	T1993
huA14E7B	80951	16.4211	T1993
hu1CB6E5	80921	16.4151	1999
[truncated: 3,016 more rows]

## Sheet: Table S6-P-index gender
HUID	P-Index	Gender
hu96713F	96.7351	Males
hu6D1115	96.716	Females
hu199EF4	96.6028	Males
huC73C2D	96.5284	Males
hu925B56	96.5253	Females
hu8BEDE1	96.4921	Males
hu3E50D4	96.4182	Females
hu155D20	96.3815	Males
huF421B2	96.3736	Females
huDD6E7A	96.3689	Males
huB5A0DF	96.363	Females
hu75F3D7	96.3568	Females
hu17ABE7	96.3568	Females
huD8A898	96.3468	Males
hu36A660	96.346	Females
huCF0C0F	96.3436	Males
huD554DB	96.3432	Females
huCBDC6D	96.3428	Males
hu4A9989	96.3418	Males
huDE435D	96.3401	Males
hu065B67	96.3401	Females
hu488F89	96.2549	Females
hu5A063B	96.2482	Nonbinary
hu442A0A	96.116	Males
hu816A0B	96.116	Males
huDBF064	96.116	Males
hu9B0A6D	96.116	Males
hu836D0A	96.116	Females
huD09050	96.0782	Males
hu1A8107	96.0782	Males
huA08B2B	96.0782	Males
hu05AE3F	96.0782	Males
hu01FCAD	96.0782	Males
hu3CEAE6	96.0782	Males
hu033AF6	96.0782	Males
hu2E179F	96.0782	Males
hu96B7C3	96.0782	Males
hu521A6E	96.0782	Males
hu1BF153	96.0782	Males
hu4F3A99	96.0782	Males
huEBC5E7	96.0782	Males
hu751995	96.0782	Males
hu81C741	96.0782	Males
hu42FD5E	96.0782	Males
huC43685	96.0782	Males
huB7D6B1	96.0782	Males
huD2F73D	96.0782	Males
huC3C30D	96.0782	Males
huADB22D	96.0782	Males
hu8B35DE	96.0782	Males
huCB1DEA	96.0782	Males
hu20289E	96.0782	Males
hu3C0577	96.0782	Females
hu6578EA	96.0782	Females
hu8FE675	96.0782	Females
huB573AE	96.0782	Females
hu983A64	96.0782	Females
hu5CCE61	96.0782	Females
hu18D324	96.0782	Females
hu91FB6B	96.0782	Females
hu7D97DF	96.0782	Females
hu0739F4	96.0782	Females
hu390F07	96.0782	Females
huED962A	96.0782	Females
huA60DA9	96.0782	Females
huF6B0B1	96.0782	Females
hu647F28	96.0782	Females
hu50B3F5	96.0782	Females
huD92216	96.0782	Females
hu5C5920	96.0782	Females
hu7604D9	96.0782	Females
hu7BE59E	96.0782	Females
huEFD66A	96.0271	Females
hu52DA79	96.016	Females
hu3E2659	96.0123	Males
hu60EF43	96.0062	Females
huD0127A	96.0054	Males
huFE9B93	96.0018	Males
hu51FE08	95.9746	Males
huDDCF88	95.9746	Males
huE7F5FC	95.9746	Males
hu726FB4	95.9746	Males
huB7EEC5	95.9746	Females
hu3C6B72	95.9746	Females
hu2B76CC	95.9592	Males
hu92F8E1	95.9588	Males
huE9E777	95.9149	Males
hu613C50	95.9036	Females
hu21815E	95.8829	Females
hu466B05	95.8719	Males
huD758F7	95.8452	Females
hu3B8141	95.8397	Males
huE81731	95.8338	Males
huB10361	95.832	Females
huF83462	95.8034	Females
huD0D2F9	95.7792	Males
hu037E20	95.7792	Males
hu7FC773	95.7496	Females
hu9408BD	95.7431	Males
hu50D3EC	95.7415	Males
huE3FBCD	95.7415	Females
huD80EF3	95.7415	Females
hu3C86DB	95.7277	Males
hu9B93D0	95.7125	Males
hu21C2A6	95.7054	Males
hu6A28EC	95.7054	Males
hu3A68BA	95.7054	Males
hu0CA6C6	95.7054	Males
huD16532	95.7054	Females
hu46528F	95.7054	Females
huD70430	95.7054	Females
hu8D8CFA	95.6957	Males
hu5B19AE	95.6957	Males
hu7FA667	95.6957	Males
hu27340D	95.6957	Males
hu91ACB9	95.6957	Females
hu5880D9	95.6957	Females
huCCF26A	95.6957	Females
huF629AC	95.6957	Females
huFBFF8B	95.6957	Females
huB4E868	95.6957	Females
hu493240	95.6727	Males
hu1247AF	95.6636	Males
hu94040B	95.6596	Males
hu2E4B9F	95.6537	Males
hu77C5CB	95.6462	Females
hu1DD730	95.6389	Females
huEE0410	95.636	Females
huFF2969	95.634	Females
huABC594	95.634	Females
huE44F41	95.6301	Females
hu365511	95.6017	Females
huA38896	95.592	Males
huEF6271	95.5851	Females
huDC28F5	95.579	Males
hu1D278B	95.5725	Males
hu299FA0	95.5634	Females
hu7D9CFA	95.5598	Males
hu5D4AD0	95.5598	Males
huBC8000	95.5598	Males
huE9EECA	95.5598	Males
huD50F73	95.5598	Females
hu6157D1	95.5598	Females
huC36E0F	95.5598	Females
hu21731A	95.5598	Females
hu181BFB	95.5529	Males
hu8BFB8B	95.5417	Males
huA1D523	95.5301	Males
huA90CA9	95.5198	Females
hu478FC5	95.5155	Males
hu024B5D	95.4638	Females
hu60180F	95.4551	Females
huF33837	95.4531	Females
huFF6AB4	95.4009	Females
hu7D3329	95.3875	Females
huD57BBF	95.3839	Males
huAD98C9	95.3687	Males
hu4E82B4	95.3606	Males
huF70B02	95.3589	Males
hu8602F1	95.3326	Females
hu1365DC	95.3289	Males
hu5F5EB7	95.3279	Females
huB96844	95.3236	Nonbinary
huAF458E	95.3228	Females
hu98FFC6	95.3228	Females
hu014EFA	95.3228	Females
hu48E77B	95.3212	Females
huCFD853	95.3137	Females
hu14ECAE	95.3088	Males
hu8A5FBF	95.2999	Males
huCED936	95.2989	Males
hu0C1563	95.2964	Males
hu5CF435	95.2946	Males
huAD225A	95.2887	Males
huDD1522	95.2877	Males
hu6F04F0	95.2875	Females
hu43294F	95.2873	Females
hu016B28	95.2829	Males
huA49E22	95.28	Males
hu45A646	95.2798	Males
hu48840D	95.2758	Females
huB2AA50	95.2749	Males
huC62047	95.2747	Females
hu8AC8B8	95.2745	Males
hu72B82C	95.2735	Males
hu802D92	95.2735	Females
huD649F1	95.2723	Females
huD5C574	95.2721	Males
huDE3365	95.2687	Males
hu46CB48	95.2687	Males
hu6E8157	95.2612	Males
hu6BF6F9	95.2612	Females
hu66D0AA	95.2536	Males
huCBEE5B	95.2534	Males
huC2279C	95.2534	Males
hu397733	95.2534	Females
hu30888B	95.2443	Males
hu64DBF7	95.2388	Males
hu3B173B	95.2192	Females
huE2FAF1	95.1979	Females
hu374F4A	95.1918	Males
hu776C1D	95.1869	Females
hu6F6F6C	95.1808	Females
hu050E9C	95.1798	Males
hu4CA5B9	95.178	Males
hu5E164C	95.1772	Females
huA8B443	95.1697	Males
hu654B61	95.1524	Females
hu618103	95.1498	Males
huAF3DDC	95.1478	Males
hu66E27A	95.1463	Males
hu2BC187	95.137	Males
huD889CC	95.1273	Males
hu1A4F2E	95.1194	Females
huFB87DF	95.0897	Females
hu3384B3	95.0822	Females
hu775E9F	95.0759	Males
hu73BFBC	95.0759	Females
hu1BD549	95.0717	Females
huF80F84	95.0713	Females
hu8AFE1F	95.0423	Males
hu2C1AB7	95.0303	Females
huDBD591	95.0246	Males
hu05E665	95.0216	Males
huE17950	95.0157	Nonbinary
hu2AB2C8	95.0068	Males
hu851AB8	95.0011	Males
hu6C733E	94.9993	Males
hu2CA680	94.9993	Females
hu50E540	94.9958	Males
hu0878AF	94.9958	Males
hu3C9326	94.9958	Females
hu2C7459	94.9958	Females
hu569BA6	94.9958	Females
huCE2801	94.9958	Females
hu61466C	94.995	Males
huEC68B1	94.995	Females
hu0D1FA1	94.9936	Females
hu1187FF	94.9889	Females
hu034DB1	94.9834	Females
hu4F3DB4	94.9776	Males
huAEADC0	94.9763	Males
hu2A4D22	94.9725	Males
huD636DC	94.9723	Males
hu88F5BD	94.9713	Males
hu092771	94.9711	Females
hu79C24D	94.9711	Females
hu3AD9A6	94.967	Males
hu399FC0	94.9524	Males
hu2C1D94	94.9469	Males
hu7A2F1D	94.9394	Males
hu5E55F5	94.9358	Females
hu62F92D	94.9153	Females
hu516E89	94.9149	Males
hu5A306E	94.908	Males
hu940E45	94.9062	Males
hu03FCD6	94.9053	Females
huB1FD55	94.9047	Males
huA720D3	94.9041	Males
huCB92AC	94.9011	Females
huFE71F3	94.9001	Males
hu81EA71	94.8962	Males
hu2503E4	94.8958	Males
huBA6F37	94.8958	Males
hu9FCAF7	94.8922	Males
hu5CABA7	94.8865	Males
hu88D1FC	94.881	Males
huF9F779	94.8806	Males
hu15CCF3	94.8806	Males
huB828CB	94.8802	Males
huE9B080	94.8692	Males
huC5733C	94.8674	Males
hu5BB600	94.8672	Males
huCD8F76	94.8666	Males
hu8D6607	94.864	Females
hu5917F3	94.8603	Males
hu9EDB77	94.8571	Males
hu267A10	94.853	Males
hu519DE2	94.8526	Females
hu0C0779	94.8526	Females
hu24F4AB	94.8386	Females
huC388BF	94.8244	Females
huD419A3	94.8189	Males
hu675643	94.8092	Females
hu1EE528	94.8051	Males
hu16EC18	94.8031	Males
hu602487	94.7978	Females
hu7123C1	94.7887	Males
huAFA81C	94.7867	Males
hu9A0F06	94.7727	Males
hu0FB755	94.7723	Males
hu054977	94.765	Males
huD0D79A	94.7522	Males
hu646527	94.752	Males
hu76CAA5	94.7471	Males
huAC827A	94.7425	Males
hu5CD2C6	94.7372	Females
hu63165B	94.7337	Males
hu9E6329	94.7222	Females
hu14262A	94.6903	Females
hu96FC5C	94.6733	Males
hu8E82F1	94.6733	Males
hu5F0DCB	94.6631	Males
hu17705C	94.6414	Males
huDF8970	94.6388	Females
hu998A3D	94.6339	Females
hu5AE84D	94.6337	Females
huAB5240	94.6285	Males
hu9C0B77	94.623	Males
hu76380E	94.6216	Males
hu8ACB28	94.6132	Females
huBD6B35	94.595	Males
hu7B4393	94.5913	Males
hu4FE0D1	94.5907	Males
hu68B66A	94.5907	Males
huD0E08A	94.5907	Males
huA5B645	94.5907	Males
huE8554D	94.5907	Males
huFD4AD3	94.5907	Females
hu34BA70	94.5907	Females
huB89823	94.5907	Females
hu9A06D5	94.5846	Females
hu4BE6F2	94.5775	Males
hu263CFD	94.5743	Males
huA9A1B6	94.5723	Males
hu4B11A3	94.5575	Females
hu21DC54	94.5516	Females
hu868880	94.5516	Females
hu545475	94.5483	Males
hu580BA5	94.5471	Females
huD4C782	94.5443	Males
hu3DF8AD	94.541	Males
huD7960A	94.5398	Males
hu648431	94.5378	Males
hu05F442	94.5323	Females
huED0F40	94.5321	Males
hu0F0879	94.5248	Males
hu86597D	94.5169	Females
hu6791F6	94.5096	Females
huC4C686	94.5096	Females
huDD6BB0	94.4915	Males
hu3DB8ED	94.4897	Males
huCF446F	94.4871	Males
huE9B698	94.4871	Males
huEC0E19	94.4842	Males
hu599905	94.481	Males
hu265361	94.4808	Females
hu08334F	94.4741	Males
hu9FEC32	94.4664	Males
hu41D90F	94.4643	Males
hu9D3638	94.4627	Males
hu4A1856	94.4601	Males
hu43860C	94.4581	Males
hu61F3D9	94.4536	Females
huA05317	94.4443	Males
hu474D66	94.4364	Males
hu609D1E	94.4364	Males
hu175AB0	94.4364	Males
hu10D50B	94.4364	Males
hu4B3FF4	94.4364	Females
hu8229AE	94.4343	Females
hu8D99F6	94.425	Males
huF4A676	94.4146	Males
hu47F0A8	94.4146	Males
huDA1243	94.4146	Males
hu4D62E5	94.4146	Males
huB47EB5	94.4146	Males
huC262CB	94.4146	Males
hu4D906B	94.4146	Females
hu919BE3	94.4106	Females
huAD719C	94.41	Males
hu9B82D1	94.4071	Females
hu5E8E50	94.399	Males
hu106D0F	94.3968	Males
huA06BFC	94.3867	Males
huD847CE	94.3865	Males
hu19F818	94.3769	Males
hu417985	94.3769	Males
huAC8440	94.3769	Males
hu8DDBB0	94.3769	Males
hu3781E6	94.3769	Males
hu642C65	94.3769	Males
hu4052C4	94.3769	Males
hu7534F3	94.3769	Males
hu9367D1	94.3769	Males
huF33C3B	94.3769	Males
hu52B90E	94.3769	Males
huFA7A8E	94.3769	Males
hu4BD886	94.3769	Males
hu0F6CC5	94.3769	Males
hu6ABACE	94.3769	Males
huA15666	94.3769	Males
huC1D265	94.3769	Males
huE18C7D	94.3769	Males
hu52F1E0	94.3769	Males
hu92D1C5	94.3769	Males
huBAA44F	94.3769	Males
huA91F45	94.3769	Males
hu1D34ED	94.3769	Males
huBBC70B	94.3769	Males
hu20FDD8	94.3769	Males
huC7A559	94.3769	Males
hu630EAE	94.3769	Males
hu75B40D	94.3769	Males
hu694A23	94.3769	Males
hu734BD6	94.3769	Males
hu0486D6	94.3769	Males
hu97120C	94.3769	Males
huB29F01	94.3769	Males
huD4B8A2	94.3769	Males
hu032C04	94.3769	Males
hu1725A5	94.3769	Males
hu28EA7A	94.3769	Males
hu0BCA45	94.3769	Males
hu3BF9B7	94.3769	Males
hu54E9E5	94.3769	Males
huAC6E4A	94.3769	Males
hu64EBBB	94.3769	Males
huA56CA0	94.3769	Males
hu369F3B	94.3769	Males
huD30DD1	94.3769	Females
huF013C4	94.3769	Females
hu0FB100	94.3769	Females
hu169AC5	94.3769	Females
huC51695	94.3769	Females
huD8D955	94.3769	Females
huC623BC	94.3769	Females
hu562114	94.3769	Females
hu4CD223	94.3769	Females
hu50B3A1	94.3769	Females
hu45AE46	94.3769	Females
huEC9AF2	94.3769	Females
hu045B94	94.3769	Females
hu40C6BA	94.3769	Females
hu0C9503	94.3769	Females
hu2EC0C0	94.3769	Females
hu45160E	94.3769	Females
hu7379BC	94.3769	Females
hu4C3DD5	94.3769	Females
hu6B4DFF	94.3769	Females
hu1F7A7D	94.3769	Females
huB5A3DC	94.3769	Females
hu224C94	94.3769	Females
hu4B2019	94.3769	Females
huA110DA	94.3769	Females
huDFD6C7	94.3769	Females
huE07725	94.3769	Females
hu9EB83B	94.3769	Females
hu5D8D89	94.3769	Females
huCCF18D	94.3769	Females
huB2FAF6	94.3769	Females
huC2ADDF	94.3769	Females
hu2B581E	94.3769	Females
hu1F5BD6	94.3769	Females
huB57DD4	94.3769	Females
hu15E4D2	94.3769	Females
huD360D0	94.3769	Females
hu0684DB	94.3769	Females
hu6DA401	94.3769	Females
huC7C7BA	94.3769	Females
hu1EF1AF	94.3769	Females
hu48739E	94.3769	Females
huBE12FC	94.3769	Females
huD478DF	94.3769	Females
hu25516E	94.3769	Nonbinary
hu3438DF	94.3761	Females
hu839A25	94.3749	Females
huB4940E	94.3739	Males
huFDF88E	94.3729	Males
huDCF4FA	94.3704	Males
huF160AA	94.3702	Males
hu5844AD	94.3688	Males
huEDF7DA	94.3684	Females
hu1E868D	94.3499	Females
huFAA0CF	94.3451	Males
hu5C4EBA	94.3428	Males
hu6FECE9	94.337	Males
huC39FB3	94.3004	Males
hu26B551	94.2887	Females
huEBD467	94.2802	Males
hu5DE8CD	94.2771	Males
huAA53E0	94.2751	Males
hu7E309A	94.2731	Males
hu5C39A6	94.2708	Males
huDAA62E	94.2666	Females
huFBD57F	94.2662	Males
hu5D9DE3	94.2621	Males
hu33E2D9	94.2532	Males
huA0E089	94.253	Females
huCF305F	94.2495	Males
hu1B2689	94.241	Males
hu4040B8	94.2402	Males
hu4A6650	94.2392	Males
huB173FD	94.2201	Females
hu79F922	94.2179	Males
huD3A569	94.2179	Males
hu63B0BA	94.2179	Females
hu6C3F34	94.2179	Females
hu2D53F2	94.2102	Females
huBBDC10	94.2081	Females
hu05CA34	94.2081	Females
huF9B31C	94.2065	Females
hu005EB9	94.1931	Females
hu1E14AB	94.1919	Males
huECE756	94.1895	Females
hu061DF9	94.1779	Males
hu9E356F	94.1759	Males
hu63A1FD	94.1686	Females
hu2FEC01	94.167	Males
huEAA391	94.1607	Males
huC434ED	94.1548	Males
hu2DBF2D	94.1467	Males
hu3C8DE9	94.1465	Males
hu35389E	94.1453	Males
hu8E2A35	94.1422	Males
hu78E4B0	94.1404	Females
huEC6EEC	94.1347	Females
hu955EE1	94.1307	Males
hu5BC706	94.1294	Males
hu2B0CE6	94.1294	Females
hu4F80C7	94.1294	Females
hu72076D	94.1294	Females
hu840B0B	94.1276	Males
huC101E5	94.125	Females
hu6ED94A	94.1238	Males
huD85057	94.1215	Males
hu270702	94.1199	Males
huEA4EE5	94.1197	Males
hu499ED5	94.1146	Males
hu56B3B6	94.1132	Males
huB98011	94.1132	Females
hu0B9C47	94.1094	Males
huCDAA62	94.1073	Males
hu882406	94.1069	Males
huF06AD0	94.1016	Males
hu6E4515	94.1004	Males
huD58ABC	94.0988	Females
hu420F49	94.0945	Males
hu84082F	94.0927	Females
hu51B2DF	94.0919	Males
hu553620	94.0899	Males
hu19C09F	94.0858	Males
hu394092	94.0844	Males
hu8B3865	94.0842	Females
hu826751	94.0826	Males
huAC887E	94.0812	Males
hu28F39C	94.0795	Males
hu8E87A9	94.0745	Females
hu00D419	94.0722	Females
huBE37B9	94.0722	Females
huB2054F	94.0718	Females
hu05FD49	94.0708	Males
hu3C0611	94.0704	Females
hu67B84E	94.0629	Males
huCD380F	94.0536	Females
hu96405F	94.0517	Females
hu093F8B	94.0448	Females
huF974A8	94.044	Males
huDA2757	94.0426	Males
hu7852C5	94.0424	Males
huA5BA2A	94.0418	Males
hu566AA7	94.0418	Males
hu328790	94.0418	Females
hu264A0A	94.0414	Females
huDD98FB	94.0402	Males
huB4883B	94.0392	Males
hu57C9FD	94.0382	Males
hu443DE9	94.0329	Males
huFE4343	94.0313	Males
hu3AF94D	94.028	Males
hu094BE5	94.0278	Males
hu9AE5EE	94.025	Males
huC92BC9	94.0219	Both
hu1B23C3	94.0193	Males
hu2167CD	94.0045	Males
huF1ED8F	94.0041	Males
huA06676	94.0041	Males
hu8C4008	94.0041	Males
hu24460C	94.0041	Males
huB5831F	94.0041	Males
hu526022	94.0041	Males
hu1A4E62	94.0041	Males
huF080F9	94.0041	Males
hu1312FD	94.0041	Males
hu2F1BE0	94.0041	Males
hu99EC4F	94.0041	Males
huDDA29F	94.0041	Males
huFA271E	94.0041	Males
huC82DC0	94.0041	Males
hu35020C	94.0041	Males
hu02ACEF	94.0041	Males
hu60F8E8	94.0041	Males
hu67DF19	94.0041	Females
huE3654F	94.0041	Females
huBB058E	94.0041	Females
huBE5852	94.0041	Females
huD4CA84	94.0041	Females
huF1F523	94.0041	Females
hu5C3F07	94.0041	Females
hu35394D	94.0041	Females
huFBC418	94.0041	Females
huF02E23	94.0041	Females
hu5B1EF7	94.0041	Females
huE6B76A	94.0041	Females
hu5FC91E	94.0041	Females
hu3DA7DA	94.0041	Females
hu0FDE6C	94.0041	Females
hu8C7745	94.0041	Females
huEB78B2	94.0041	Females
hu98C972	94.0041	Females
hu2F9648	94.0041	Females
huFA83C8	94.0041	Females
huACE510	94.0041	Females
huC3ACB0	94.0041	Nonbinary
hu1AF744	94.0006	Males
hu38BF09	94	Females
huE20187	93.9943	Males
huAA306E	93.9943	Males
hu5C9388	93.9943	Males
hu189A7F	93.9943	Males
hu9B9F69	93.9943	Males
huFEEFBB	93.9943	Males
huE467E6	93.9943	Males
huF48418	93.9943	Males
hu4BA913	93.9943	Males
hu5A8E21	93.9943	Males
hu83D459	93.9943	Males
hu4B8FF8	93.9943	Males
hu5C14F0	93.9943	Males
hu17A4AB	93.9943	Males
hu8ED2F4	93.9943	Males
hu8578CD	93.9943	Males
huC96797	93.9943	Males
huF1C0BF	93.9943	Females
hu41CBC8	93.9943	Females
huF515BB	93.9943	Females
huC30E3F	93.9943	Females
huDEEECB	93.9943	Females
huD7DB72	93.9943	Females
hu0D3F4F	93.9943	Females
hu00698E	93.9943	Females
hu3C3EEA	93.9943	Females
huF05601	93.9943	Females
hu3920B1	93.9943	Females
hu595D41	93.9943	Females
hu6716D2	93.9943	Females
huEC83E7	93.9943	Females
hu29CF50	93.9943	Females
hu4ADA8A	93.9943	Females
hu622D47	93.9943	Females
hu24A473	93.9943	Females
hu2C915E	93.9941	Males
huA84F63	93.9921	Females
huA4E2CF	93.9726	Males
hu779B4F	93.9686	Females
hu4BF398	93.9637	Males
hu9E4FA5	93.9627	Females
hu96E6E8	93.9617	Females
hu6295B3	93.9548	Males
huB1488D	93.9528	Females
hu79B3A4	93.9347	Males
hu156E46	93.9347	Males
huECF94A	93.9347	Males
hu9F4A88	93.9347	Males
hu536D30	93.9347	Males
hu3174C7	93.9347	Females
huE81CB6	93.9347	Females
huF8A8D1	93.9347	Females
hu24BD37	93.9347	Females
huC41B6C	93.9347	Females
hu7AB6CC	93.9327	Males
hu149A6B	93.9327	Males
huA51EE4	93.9327	Males
hu5A625E	93.9327	Males
hu47574A	93.9327	Males
hu25A890	93.9327	Males
hu86FBB0	93.9327	Females
hu9E31E0	93.9327	Females
hu889B30	93.9258	Males
hu2AF047	93.9254	Females
hu6CF728	93.9189	Males
hu3D303A	93.9179	Males
hu13812F	93.9179	Males
hu6E5DF0	93.9179	Males
hu7260DD	93.9118	Males
huB63C0C	93.9043	Males
hu52E130	93.9022	Females
huE31062	93.9014	Males
hu807D73	93.8994	Males
hu6E9C24	93.8962	Males
hu5D24B4	93.8876	Males
hu9745B5	93.8779	Females
hu258460	93.8684	Males
huBADF69	93.8682	Females
huDBC928	93.8592	Females
hu48FD05	93.8584	Males
huEF414C	93.8584	Males
hu632082	93.8584	Males
hu03E466	93.8584	Males
hu230449	93.8584	Males
huCFF045	93.8584	Females
huAC35A9	93.8584	Females
hu434D01	93.8584	Females
hu6EDC7E	93.8584	Females
hu9280E0	93.8584	Females
hu5D8BBD	93.8584	Females
hu873177	93.8584	Females
huE58F77	93.8509	Females
hu4B9A52	93.8503	Males
huBAA265	93.8475	Females
huC29627	93.841	Males
huD588DE	93.8353	Males
hu4B0812	93.8329	Males
huC9AF06	93.8245	Males
hu5FCE15	93.8217	Males
hu524B5B	93.8191	Females
hu0F8194	93.8185	Females
hu462369	93.8174	Females
huA92F8A	93.813	Females
hu15402B	93.8099	Males
hu919BDF	93.8087	Males
huAB591A	93.8087	Nonbinary
hu627574	93.8045	Males
huD95DAB	93.8037	Females
hu859793	93.801	Males
hu1FDEED	93.8008	Females
hu979849	93.7982	Females
hu849A95	93.7976	Males
huDF04CC	93.7968	Females
hu939B7C	93.7943	Males
hu432EB5	93.7931	Males
hu59C5B2	93.7923	Females
hu766CAD	93.7921	Females
huE27C66	93.7911	Males
hu775356	93.7888	Males
hu2E32EE	93.7882	Males
huC9483F	93.7882	Females
huA099E6	93.7852	Males
hu6CC83D	93.7811	Males
hu5DA1EE	93.7789	Males
hu4C0A4F	93.7759	Males
hu048C92	93.7751	Males
huE5A9A3	93.7736	Males
hu24C863	93.7659	Females
huD09534	93.7574	Females
huD81F3D	93.7546	Males
huCBF97C	93.7489	Males
hu588C8F	93.7481	Males
huBAF444	93.7481	Females
hu6E46C7	93.7467	Males
huDF9008	93.7371	Females
hu3CAB43	93.7341	Males
huE9E383	93.7316	Males
hu8E6CC6	93.7316	Females
huAB8707	93.7207	Males
hu6664F3	93.7158	Males
hu5A0DFE	93.7051	Males
hu213B62	93.7051	Females
hu265850	93.6894	Females
huA27736	93.6868	Males
hu6BC6F3	93.6813	Males
hu7DCBF9	93.6789	Males
hu5EF3C4	93.6702	Males
hu50405B	93.6653	Males
hu779F7A	93.6647	Males
hu4F8813	93.6643	Males
hu477434	93.6592	Males
huA7E205	93.6592	Males
hu70D651	93.658	Females
hu132B5C	93.6552	Females
huF041C5	93.6539	Females
hu1097B2	93.6483	Females
hu4664CE	93.6381	Males
huAA245C	93.6371	Females
hu3DDADF	93.6298	Males
hu919BBA	93.6268	Males
hu01024B	93.6268	Males
hu8203B5	93.6225	Males
hu0210F2	93.6215	Males
hu412A51	93.6215	Males
huFAA482	93.6215	Males
hu2EB3B7	93.6215	Females
hu2474E5	93.6215	Females
huB6A8A0	93.6215	Females
hu9BAFB4	93.6215	Females
hu0C1FC7	93.6215	Females
hu7C72F8	93.6215	Females
hu22A4E2	93.6215	Females
hu4FA99E	93.6215	Females
hu8DDB68	93.6215	Females
huAC48C3	93.6134	Females
hu4C04A0	93.6132	Males
hu8ABB0A	93.6122	Females
huD87C64	93.6028	Males
huEAE6C8	93.5992	Females
huA33758	93.5955	Males
hu92C40A	93.5903	Females
huE52653	93.5878	Males
huCFD575	93.586	Females
hu569A8F	93.5783	Males
hu616CCD	93.5651	Males
huDF9010	93.5619	Males
huB97B4E	93.5598	Males
huF9A15E	93.5598	Males
hu4BB903	93.5598	Males
hu154164	93.5598	Females
hu0A6570	93.5562	Males
hu52B7E5	93.5556	Females
hu90B053	93.5537	Females
hu7AC640	93.5521	Males
hu3F0A84	93.5521	Males
hu7ED49C	93.5521	Males
huAF1F4E	93.5521	Males
huEF066A	93.5521	Females
huE4DA53	93.5521	Females
hu5DFE77	93.5521	Females
hu3E9D3B	93.5501	Males
hu8A359A	93.5501	Males
hu5B220F	93.5501	Males
hu5949F5	93.5501	Females
hu841C8D	93.5501	Females
huC4A276	93.5468	Females
hu4B6D1D	93.542	Males
hu9D3D56	93.542	Females
hu3F864B	93.5223	Females
hu687B6B	93.5209	Females
hu786B4C	93.5207	Males
huCCD063	93.5199	Males
hu07CA25	93.5103	Females
hu67EBB3	93.5083	Females
hu5A1D5F	93.499	Males
hu3CDB6A	93.4904	Males
hu936BF8	93.4904	Males
hu2430FB	93.4904	Females
huBAF7FC	93.4904	Females
huB39241	93.4856	Females
huC97997	93.4856	Females
hu589D0B	93.4846	Males
hu54EEB2	93.4791	Females
hu4B41E2	93.4758	Females
hu02F2F9	93.4758	Females
huF71F06	93.4754	Males
huC14AE1	93.4667	Males
hu3BE6EF	93.4631	Males
hu081AAE	93.456	Females
hu868BCC	93.4521	Males
hu3B94BD	93.4517	Males
hu574751	93.4487	Males
hu005725	93.4472	Males
hu619C6C	93.4462	Females
hu8B54DD	93.4436	Males
huAF3C63	93.4424	Females
hu9B3A39	93.4401	Males
huAB47EB	93.4395	Females
hu174334	93.4383	Females
hu089792	93.4367	Females
hu005023	93.4361	Females
huF5E2D4	93.4359	Males
huB55976	93.4347	Females
hu297562	93.4259	Males
hu152E96	93.4146	Males
hu30F119	93.4138	Males
huD37D14	93.4032	Females
hu045168	93.3996	Males
hu04693B	93.3986	Females
huCEB0FE	93.3975	Females
huA55602	93.3931	Females
hu3DC5EA	93.3917	Females
hu82436A	93.386	Males
hu45BAB6	93.3635	Females
hu101457	93.3539	Males
hu77957D	93.3539	Males
hu1C6DA9	93.3539	Males
huC678E8	93.3539	Males
hu5D0BAB	93.3539	Males
hu9BE3A3	93.3456	Males
hu57A769	93.3444	Males
huBB4A7A	93.3428	Females
hu94E6EC	93.3428	Females
huF7E042	93.3322	Males
huD22AB8	93.3263	Females
huC244BC	93.3217	Males
huEAA57B	93.3213	Males
hu543A57	93.3136	Males
hu27F105	93.2945	Males
hu3073E3	93.2945	Males
hu2BA3AC	93.2945	Males
hu1AF4ED	93.2945	Males
hu10D1D8	93.2945	Males
hu22E3E5	93.2945	Males
hu3F35EC	93.2945	Males
hu53A140	93.2945	Males
huC226A9	93.2945	Males
hu80AD0F	93.2945	Females
hu2276AF	93.2945	Females
huA06085	93.2945	Females
huABBC8C	93.2945	Females
huB24FD4	93.2945	Females
hu01F73B	93.2945	Females
huBBBEDF	93.2762	Males
hu8C9BB9	93.2762	Females
huD34AB0	93.2752	Females
hu88943B	93.2726	Males
huE11A1A	93.2631	Males
hu1BFD07	93.2525	Females
huFFA651	93.2503	Males
hu5C5672	93.2503	Males
huE9D25C	93.2503	Females
huB746CE	93.2503	Females
hu27FD1F	93.2355	Females
huA3BBD3	93.2334	Females
hu48C4EB	93.2328	Males
hu82D4C3	93.2296	Males
hu6642CE	93.2215	Males
huBD3E20	93.2194	Females
hu5FD75D	93.2172	Males
hu8BF030	93.2083	Females
hu168F74	93.205	Males
hu620F18	93.2032	Females
hu448C4B	93.1801	Males
huD52556	93.1795	Males
huE78C55	93.1793	Males
hu732A34	93.1793	Males
hu5962F5	93.1793	Males
hu4104D9	93.1793	Females
hu53075C	93.1783	Females
huD8D4AD	93.1772	Males
hu0844B5	93.1772	Males
hu40FAEA	93.1699	Males
hu42F87B	93.1566	Females
hu3EFFEE	93.1525	Females
huAB2018	93.1513	Males
hu4DB380	93.1361	Males
huEA2AF0	93.1316	Males
hu025CEA	93.1275	Females
huF1DC30	93.1257	Males
huC3160A	93.1245	Males
hu474789	93.1229	Females
huE58FBD	93.1176	Males
huBC145D	93.1176	Males
hu6A01AF	93.1176	Males
hu5AE862	93.1172	Males
hu0165DF	93.1079	Males
hu515A13	93.1079	Males
hu4AE0F2	93.1079	Males
hu600B58	93.1079	Females
huEE37EE	93.1079	Females
hu294056	93.103	Females
huE34B72	93.103	Females
hu6E7EB2	93.103	Females
huE2FDFB	93.1022	Nonbinary
hu8A5F8F	93.0963	Males
huF38CD2	93.0914	Males
hu5A61B8	93.0835	Females
huE58004	93.0705	Females
huAEC1B0	93.0701	Males
hu2843C9	93.0649	Males
hu4D474D	93.0482	Males
huDE3564	93.0434	Females
hu6182D0	93.0426	Males
hu1213DA	93.0426	Males
hu250634	93.0413	Males
huBAE08B	93.0413	Females
hu54EA88	93.0413	Females
huCE53B0	93.0385	Males
huA2CA68	93.0379	Females
hu9385BA	93.0363	Males
hu2A9A49	93.0336	Males
hu62F5A1	93.0261	Females
huFF7476	93.0156	Males
huBA957B	93.0131	Males
huA7EB97	93.0125	Females
hu619F51	93.002	Males
hu4E8462	92.972	Males
hu0E453F	92.9716	Females
huF45021	92.9689	Females
huA5D1FA	92.9681	Females
hu0E64A1	92.9537	Males
hu0D09BD	92.9498	Females
huE35226	92.9488	Males
hu0C8573	92.9488	Males
hu2632E4	92.9488	Males
hu117D1E	92.9488	Females
hu0F33F3	92.9432	Females
huF5F075	92.9361	Females
huDCB7B2	92.931	Males
huB4D223	92.9271	Males
hu97DB4A	92.9271	Males
hu98E618	92.9271	Males
hu63EB0A	92.9271	Males
huA3A02C	92.9231	Males
hu11988A	92.9217	Males
hu5CC4AC	92.9217	Males
hu013ACD	92.9158	Males
hu240D4F	92.9119	Females
huF84457	92.9032	Males
hu3C35B3	92.8985	Males
hu60AB7C	92.8951	Males
huEDBD67	92.8937	Males
hu41ED75	92.8894	Males
huF8AEC7	92.8894	Males
huDF0DAF	92.8894	Males
huA8DD58	92.8894	Males
huAA67BC	92.8894	Males
huE1DE08	92.8894	Males
huF81829	92.8894	Males
hu7700E6	92.8894	Males
hu75E791	92.8894	Males
huD41B94	92.8894	Males
hu633787	92.8894	Males
huB4E01A	92.8894	Males
hu26DEBB	92.8894	Males
huDB3F3C	92.8894	Males
hu8ABBF8	92.8894	Males
hu0B100A	92.8894	Males
hu9D1BE2	92.8894	Males
hu911FDC	92.8894	Males
huC14F8E	92.8894	Males
huC899DC	92.8894	Males
hu011C57	92.8894	Males
hu083037	92.8894	Males
hu9AB7EF	92.8894	Males
hu5AACA1	92.8894	Males
huCD90E3	92.8894	Males
hu69B91F	92.8894	Males
huCFA537	92.8894	Males
hu9F3772	92.8894	Males
huB921C5	92.8894	Males
hu42D651	92.8894	Males
hu53A64C	92.8894	Males
huD04B7B	92.8894	Males
huB991F9	92.8894	Males
hu3DF619	92.8894	Males
huF92387	92.8894	Males
hu881AA0	92.8894	Females
hu78CECE	92.8894	Females
hu066CF9	92.8894	Females
hu9928FC	92.8894	Females
hu3EBF80	92.8894	Females
hu20D710	92.8894	Females
hu51322A	92.8894	Females
hu1FE130	92.8894	Females
huF6CDC1	92.8894	Females
huBC9F21	92.8894	Females
hu8B2C08	92.8894	Females
hu3F8570	92.8894	Females
hu83E9B9	92.8894	Females
huED154F	92.8894	Females
hu781C4E	92.8894	Females
hu5FAD44	92.8894	Females
hu9122D5	92.8894	Females
hu22D7F9	92.8894	Females
hu19B7A0	92.8894	Females
hu2D0BB4	92.8894	Females
huD883BD	92.8894	Females
hu1CCE96	92.8894	Females
hu604DF1	92.8894	Females
huFFB09D	92.8894	Females
hu4CD2E9	92.8894	Females
hu451D2E	92.8894	Females
huA05407	92.8894	Females
hu670F98	92.8894	Females
hu3E3370	92.8894	Females
hu68F245	92.8894	Females
hu9D0221	92.8894	Females
hu237A50	92.8894	Females
hu3343A5	92.8894	Females
hu536A4B	92.8894	Females
hu2271EB	92.8894	Females
hu41D6DC	92.8894	Females
hu0EC5C6	92.8894	Females
huF08583	92.8894	Females
huCA14D2	92.8894	Females
hu269E6C	92.8788	Males
huE2F2FC	92.8748	Males
hu79AB64	92.8713	Males
hu9A103C	92.8655	Males
huFEC65A	92.8642	Males
hu7E33F3	92.8523	Females
hu630DE5	92.8502	Males
huB4C1A1	92.8496	Males
hu7A262B	92.8425	Males
huBFBBD8	92.818	Males
hu63A000	92.8137	Males
huBD8A03	92.8121	Females
huC5203C	92.7957	Females
hu0CF2EE	92.7916	Males
huBCCA03	92.7908	Females
hu6C6ECC	92.7902	Females
huAB6B79	92.7902	Females
huF5E454	92.7902	Females
huBD640A	92.7861	Males
hu904B18	92.7821	Males
hu035FA7	92.7788	Females
hu4ECBA4	92.7758	Males
huDAC345	92.7758	Both
hu3C5109	92.7752	Females
hu3CA4B0	92.7728	Males
huF13303	92.7728	Males
huA44E91	92.7728	Males
huB2FCBA	92.7728	Females
hu81BECE	92.7661	Males
hu11603C	92.762	Females
hu135EB8	92.7482	Males
huF58F40	92.746	Females
hu184381	92.7397	Females
huA4F281	92.7369	Males
hu3363A7	92.735	Males
huB110D3	92.735	Males
hu5A15AB	92.735	Males
hu998798	92.735	Males
huBFE0A8	92.735	Males
huA31492	92.735	Males
hu228A00	92.735	Males
huBE3694	92.735	Males
hu76C647	92.735	Males
hu510364	92.735	Males
hu57BE78	92.735	Males
hu6DC172	92.735	Males
huB6B43E	92.735	Males
hu57B9E3	92.735	Males
hu4D99B4	92.735	Males
hu450107	92.735	Males
huEA5C95	92.735	Males
huE2EAB7	92.735	Males
huB3B6EE	92.735	Females
huCA4479	92.735	Females
hu11338C	92.735	Females
hu9E307C	92.735	Females
huD103CC	92.735	Females
hu163E88	92.735	Females
hu71ED76	92.735	Females
hu6A6DEC	92.735	Females
huFC361A	92.7263	Females
hu4CFB79	92.7257	Females
hu105429	92.7178	Both
huE4DAE4	92.7117	Males
hu6A3E89	92.7064	Males
huF5AD12	92.6991	Males
hu7B594C	92.6951	Males
hu4C3094	92.6835	Females
huC49C10	92.6754	Females
hu33F781	92.6699	Males
huD75A2E	92.6517	Males
hu7D0E75	92.6425	Males
hu4265F5	92.6044	Males
huDF3421	92.5999	Females
huE778FA	92.5995	Males
huFD13AB	92.5924	Females
hu1A417A	92.5912	Females
hu23DF74	92.5861	Males
hu2419F7	92.5861	Males
hu0CE0FB	92.5744	Females
huBAAC98	92.5606	Males
hu7C3A81	92.5543	Males
hu5FA322	92.5543	Females
huB730FF	92.5445	Males
huBC4E20	92.5391	Females
huC75733	92.5391	Females
hu114F80	92.5287	Males
hu42681A	92.517	Males
hu15FECA	92.5166	Males
huD83C6C	92.5166	Males
hu85C7B9	92.5166	Males
hu5F0FED	92.5166	Males
huD5E265	92.5166	Males
huF8B66E	92.5166	Males
hu826500	92.5166	Males
hu46125C	92.5166	Males
hu9CB86C	92.5166	Males
hu577152	92.5166	Males
hu52F345	92.5166	Females
hu64DE1D	92.5166	Females
hu5A0C00	92.5166	Females
huE3CDED	92.5166	Females
huFAC582	92.5166	Females
hu673BFB	92.5166	Females
hu2B8562	92.5151	Females
huA07DA9	92.5068	Males
huD8C0D7	92.5068	Males
hu214D5B	92.5068	Males
hu34A921	92.5068	Males
huB0B21D	92.5068	Males
huA09927	92.5068	Males
hu15BFF8	92.5068	Males
huB43E26	92.5068	Males
hu8CF016	92.5068	Females
hu722692	92.5068	Females
hu545E08	92.5068	Females
hu11DF5B	92.5068	Females
hu5408A0	92.5068	Females
huDDEC1D	92.4873	Males
hu066C78	92.4873	Females
hu3EA22E	92.4831	Males
huC93106	92.4829	Females
hu1C426B	92.4774	Males
huA8624D	92.4697	Males
hu3A54C5	92.4697	Males
hu2B78D0	92.4697	Females
huA895AA	92.4677	Males
hu81F993	92.4596	Males
hu1069B0	92.4596	Females
hu611159	92.4472	Males
huD94CBF	92.4472	Males
huC7B886	92.4472	Males
huEB7771	92.4472	Females
hu20C5DA	92.4451	Males
hu46AA82	92.4451	Males
huAE6A27	92.4451	Males
hu48382A	92.4451	Females
huC53122	92.4451	Females
huCA90BA	92.4326	Males
huAC3640	92.4303	Females
huBA30D4	92.4245	Males
hu9AB964	92.4174	Males
hu76D186	92.408	Males
hu9EA336	92.4056	Males
hu1A1DD7	92.3959	Males
hu6D502C	92.3898	Males
hu74B85B	92.3709	Males
hu4C20BC	92.3709	Females
hu6B7829	92.3709	Females
hu87BAAD	92.3632	Females
huE2D0CA	92.3632	Females
huE2E371	92.3531	Males
huDBF9DD	92.3453	Males
huC92DD1	92.3413	Females
hu7C7750	92.3413	Females
hu4E2150	92.3368	Females
hu4871A5	92.3368	Females
huB19789	92.3311	Females
hu12547A	92.3309	Males
huA6A0FC	92.3019	Females
hu92FD55	92.2871	Males
hu691E67	92.2841	Males
huA939D6	92.2798	Males
hu8A71D6	92.2762	Females
huABB4CD	92.2435	Males
hu3815E2	92.2386	Males
hu7DE7FD	92.2261	Females
hu6052F7	92.2165	Females
hu4350CC	92.2165	Females
hu0F63F2	92.2015	Females
huBA3075	92.1837	Males
hu4D1CC2	92.1754	Females
hu0D77CC	92.1683	Males
huEC3ADA	92.1496	Males
huCD104A	92.1496	Females
huD10E53	92.1397	Males
hu44DCFF	92.1392	Males
hu57C8BE	92.1392	Females
hu93EEEE	92.134	Males
hu03D8AB	92.134	Males
hu577A7D	92.134	Males
huB65A92	92.134	Males
hu2DF992	92.134	Males
hu1F73AB	92.134	Females
huF8839C	92.134	Females
hu6EBC9C	92.134	Females
hu1843FC	92.134	Females
hu77CC58	92.1285	Males
hu0E7AAF	92.125	Females
hu2561FE	92.1052	Males
huEED982	92.0948	Females
hu351AF9	92.0723	Males
hu6D9294	92.0723	Males
hu2F9296	92.0723	Males
hu7D9E1E	92.0723	Females
hu35D067	92.0646	Males
huA3A815	92.0646	Males
hu83558B	92.0646	Females
huFA4A57	92.0646	Females
hu88F21E	92.0646	Females
huCCAFD0	92.0626	Males
hu75FD15	92.0609	Males
hu461A35	92.0516	Males
hu661AD0	92.0358	Males
hu03E3D2	92.0352	Males
huAE4A11	92.0352	Females
hu04F220	92.0289	Females
huCA41C0	92.0254	Males
hu085B6D	92.0254	Females
hu6DF418	92.0254	Females
hu2D921E	92.0123	Males
huDB1635	92.0031	Males
hu394755	92.0029	Males
hu5F9640	92.0029	Females
hu313730	92.0029	Females
huAF9B09	91.9981	Females
huD4F7DB	91.9906	Females
hu0211D6	91.9883	Females
hu407142	91.9883	Females
huA61D37	91.9843	Females
hu9061AE	91.9818	Males
huBEDA0B	91.9711	Females
huC4150B	91.9587	Females
huD6F99F	91.9553	Males
hu3F83D2	91.9334	Males
huD81276	91.9145	Males
hu98D4A9	91.9143	Females
hu84B706	91.9104	Males
hu0B13B7	91.9068	Males
hu63A38C	91.9027	Females
hu3F13EF	91.8928	Females
hu7A4AD1	91.8875	Females
huE6E6C9	91.8766	Females
huD9BC19	91.8451	Males
huB95FD7	91.8449	Males
hu16FFF2	91.8348	Females
huF45B7D	91.834	Females
hu72C17A	91.8271	Males
huE14A6B	91.807	Males
hu414115	91.807	Males
hu69D4AF	91.807	Males
hu28C043	91.807	Males
hu33DA5D	91.807	Males
huDF6364	91.807	Males
hu0B6257	91.807	Females
hu7C1A2E	91.807	Females
hu17DFDB	91.807	Females
huD550A5	91.7995	Females
huCE01E5	91.7887	Females
huDDD6BF	91.7828	Males
hu64AE17	91.7731	Males
huB0CA36	91.7684	Males
hu976B29	91.6918	Males
hu6CD628	91.6918	Females
huC315D1	91.6903	Males
hu470099	91.6897	Males
hu90F90A	91.6897	Females
huA3E77C	91.6526	Males
hu8581FE	91.6526	Males
huD93F9C	91.6526	Males
hu2ABF45	91.6526	Males
hu1E68C7	91.6526	Males
huD65E44	91.6526	Males
hu81B385	91.6526	Males
huD8C06A	91.6526	Males
huB4F9B2	91.6526	Males
hu02100D	91.6526	Males
huD2B804	91.6526	Males
huDCD45D	91.6526	Males
hu224941	91.6526	Males
hu3329C0	91.6526	Males
hu1287DA	91.6526	Males
huD8B042	91.6526	Males
huB0C4FC	91.6526	Males
hu500536	91.6526	Males
hu2A5215	91.6526	Males
hu2405B0	91.6526	Females
hu5CFBA0	91.6526	Females
huC1F1FB	91.6526	Females
huA2DA26	91.6526	Females
huDD0721	91.6526	Females
hu9F2A9A	91.6526	Females
hu796BCF	91.6526	Females
huED1BCD	91.6526	Females
huA6BB06	91.6526	Females
huB5783E	91.6526	Females
hu0FD12B	91.6526	Females
hu3F7E26	91.6526	Females
huEBE457	91.6526	Females
huA96EC4	91.6526	Females
huAA1447	91.6348	Females
hu548114	91.6285	Males
hu384E20	91.6203	Males
huD6F70D	91.6203	Males
huA526BD	91.6203	Males
hu41C320	91.6203	Females
huBE8E0C	91.6155	Males
huF5C942	91.6155	Females
hu65D282	91.6114	Females
hu5D70C9	91.58	Males
hu04DF3C	91.5775	Females
huC6AE92	91.5674	Females
huA5BEB9	91.5445	Females
huD76A20	91.5423	Females
huAF3415	91.5303	Males
hu5FA945	91.5232	Males
hu6D48DD	91.4842	Females
huBE7BAD	91.4384	Males
hu02A209	91.4341	Females
hu0C8083	91.4287	Females
huF0844D	91.4244	Females
huC2D837	91.4159	Males
hu5BD76A	91.4159	Males
hu3800D8	91.3923	Males
hu333DD0	91.3899	Males
hu735D1C	91.3666	Females
huF8D320	91.3648	Females
hu8B6758	91.3637	Females
hu69BD84	91.3467	Females
huB243AD	91.3445	Males
huBF2DBE	91.3286	Males
hu260CA7	91.3286	Females
hu03AF0E	91.3171	Females
hu568455	91.2852	Males
hu82E689	91.2852	Males
hu3CC2C0	91.2702	Females
hu603526	91.2589	Females
hu5B0C37	91.2497	Females
huB8540B	91.2485	Females
huFD847C	91.2475	Males
huEDEA65	91.2475	Males
hu5A414C	91.2475	Males
hu974CFF	91.2475	Males
hu79C4A7	91.2475	Males
huBE0B25	91.2475	Males
hu6B190B	91.2475	Males
hu04D9CD	91.2475	Males
hu42CD37	91.2475	Females
hu3C1B89	91.2475	Females
hu4829D9	91.1641	Females
huB7EC37	91.1382	Males
hu96A8CC	91.1353	Males
huF59B60	91.1258	Males
huBFC13E	91.1031	Males
huE0F0CE	91.1	Females
huBC03A7	91.0775	Females
hu47A9D1	91.0773	Males
hu42B622	91.0515	Males
huFA48C0	91.0515	Females
hu639761	91.0193	Females
huD87BFC	90.9968	Males
huD08A7B	90.9966	Males
hu4857AC	90.9737	Females
hu4F7E5E	90.9716	Females
hu5C1B25	90.9639	Males
hu479141	90.9463	Females
hu888B13	90.9382	Females
hu6ABCF7	90.9022	Females
huE7271F	90.8848	Females
hu33BE8C	90.8682	Nonbinary
hu1DFC48	90.8467	Males
hu8AFDD2	90.8373	Females
hu452773	90.8177	Females
hu9536EE	90.7966	Males
huD586B2	90.7716	Females
huB0DE0F	90.7422	Females
huB7324E	90.7392	Males
huC9BF9A	90.729	Males
hu1EE386	90.729	Females
huB807E8	90.729	Females
hu01EECF	90.7197	Females
hu9FA9E4	90.6994	Males
hu9D1F0E	90.6955	Females
hu165E62	90.6909	Males
hu02105B	90.6846	Females
hu77B840	90.6621	Males
huF1D9BA	90.6621	Males
huD3BA84	90.6621	Females
huBC964C	90.5568	Males
hu1124D1	90.4426	Males
hu1D1F0B	90.3371	Males
hu657BD1	90.1651	Males
hu8F9A64	90.1651	Males
huA7A170	90.1651	Females
hu8ECBE8	90.1651	Females
huA898F0	90.1651	Females
hu398B77	90.1651	Females
huB2A9E7	90.133	Males
hu1712BC	89.9186	Females
hu69F26B	89.9018	Females
hu5F600F	89.8815	Females
hu9CCD1B	89.6454	Females
hu2A4B61	89.6385	Males
hu16AB18	89.617	Males
hu323F78	89.6111	Males
hu97745F	89.6026	Females
hu89910D	89.5796	Males
hu832966	89.5415	Males
huECDD23	89.4253	Females
hu48AC54	89.418	Females
huEF9A74	89.4028	Males
huD14602	89.3086	Males
huFC5E38	89.2368	Males
huB3A47F	89.0303	Females
huBA62D9	88.953	Females
hu7DA960	88.7313	Males
hu488166	88.6936	Females
hu6D287C	88.6843	Females
hu7703EB	88.5903	Males
hu0D879F	88.2544	Males
hu31CD72	88.1282	Females
hu8016AE	88.0976	Females
huEBD937	88.0615	Females
huE43A48	87.9378	Males
hu82474B	87.9069	Females
hu7BE0B4	87.6394	Females
hu251460	87.6371	Females
huD38FB1	87.4554	Males
huF9A043	86.9405	Females
huEEE6E8	86.7961	Males
hu295B81	86.7235	Males
hu26C7EE	86.718	Females
hu39AD6F	86.6409	Males
hu101EF8	86.5304	Males
hu345E5B	86.4553	Females
hu82AAD7	86.376	Males
hu2E413D	86.3519	Males
hu3116C3	86.3383	Males
hu0326FF	86.3166	Females
huCE009C	86.3115	Males
hu0F48D0	86.3115	Females
huDFF9CC	86.2709	Females
hu1091E3	86.1713	Females
huFD020F	86.1034	Males
huA519E4	86.0871	Males
huADF414	86.0228	Males
hu3E51CC	86.0076	Females
hu2D1FF3	85.9762	Females
hu28391C	85.9319	Males
hu606B0A	85.7291	Females
hu5EB275	85.7254	Females
hu78C036	85.6441	Males
huC11596	85.6356	Females
hu4DE348	85.5735	Females
hu0B4CF6	85.5611	Females
hu491DD2	85.5467	Females
huD59A33	85.5435	Females
hu7504E8	85.451	Females
hu5AF9F0	85.4015	Males
huDB5D4E	85.3469	Females
hu329CC4	85.2498	Males
hu040C0A	85.2047	Males
huC8F85B	85.0167	Males
hu60C602	85.0167	Females
hu315025	84.886	Males
huEB2A8D	84.8562	Females
hu8DFB85	84.842	Females
hu39790F	84.829	Males
huE1C395	84.7962	Males
hu6EC103	84.7507	Males
hu919BE5	84.7355	Females
hu0E1D27	84.7191	Females
hu193CEA	84.6771	Males
huB8B7C3	84.6696	Males
hu6CB4CA	84.611	Males
hu5470E0	84.611	Females
huC1CBDA	84.5461	Females
hu5E8AF5	84.5136	Males
hu575C62	84.4562	Males
huADBA20	84.3677	Males
hu9256D9	84.3331	Males
huD37BAD	84.1117	Females
hu2D6140	84.0107	Females
hu2367A4	83.928	Males
huD25FE3	83.8612	Females
huE86317	83.7989	Males
huA30A53	83.7967	Females
huE57FEC	83.7466	Males
hu677771	83.7233	Males
huB11146	83.5872	Females
huFD37C8	83.4537	Males
hu5B337F	83.4196	Males
huB256A2	83.3486	Females
hu494B31	83.2553	Males
huCDAA4F	83.1821	Males
hu686728	83.1802	Males
huDB4911	83.1234	Females
hu551EDB	83.0092	Males
hu37F062	82.8843	Males
hu70552D	82.7851	Females
hu4D5A77	82.7419	Males
huF97372	82.4467	Males
hu097A26	82.0642	Females
hu4A0B16	82.0353	Females
hu5FF6B0	81.951	Males
hu199D27	81.8867	Females
hu96959E	81.7522	Females
huCAFC1C	81.7408	Females
huE02FAC	81.6688	Males
hu2468E7	81.4349	Males
huCD57B3	81.1714	Males
huF3F1BB	81.1714	Males
huF8700C	81.1714	Females
huB04DC4	81.1446	Females
huFEB4D6	80.9547	Males
huEA45A5	80.8036	Females
hu7DB0DF	80.7888	Females
huEE7FE6	80.4957	Males
huF99A55	80.3933	Females
huF99A7C	80.3141	Females
huF4BC7C	80.037	Females
hu1EF4CF	79.7827	Males
hu2DC3CE	79.7246	Females
huD96A97	79.5847	Males
huFB2631	79.5295	Females
hu057C7D	78.7276	Males
huD8C3BD	78.526	Females
huB9F2F3	78.3599	Females
huA875A4	78.2144	Males
hu58C052	77.9059	Females
hu7DAFF3	77.6432	Females
huC35FDD	77.5221	Females
huB220C0	77.4803	Females
hu3821DF	77.4194	Females
hu12771C	77.3399	Females
huCA0DCA	77.3361	Males
huFB6D3A	76.5297	Males
hu17B792	76.4532	Males
hu46B1A0	76.3753	Females
hu7293CF	76.3114	Females
huE18D82	76.0893	Males
hu58D3D3	75.8966	Males
hu26D074	75.5909	Females
hu0EC8D7	75.3481	Males
hu875558	75.2018	Males
hu6EF02E	74.7996	Males
hu3B032D	74.6913	Females
huADA07D	74.6107	Males
huC7C01D	74.4892	Females
hu17CDFC	74.3434	Females
hu2519CF	74.2409	Males
huFD9E3B	74.1466	Females
huD90F39	73.6338	Females
huF305DF	73.2857	Males
huDFA276	72.7402	Females
huAD1375	72.2996	Males
hu7D1D2D	72.1398	Males
huCFDE5B	70.702	Males
hu1B42D7	70.3954	Males
hu30FD1D	70.1356	Females
hu3AAFC4	69.7855	Males
huAB7B10	69.0524	Males
hu49F623	69.0156	Males
hu28DA07	68.797	Males
huED93F6	68.787	Females
hu300FB2	68.7203	Females
hu665667	68.6712	Males
hu3891E3	68.2862	Males
hu774230	68.129	Females
huBF6D45	67.8744	Males
huD50D1C	67.6778	Males
huA45084	67.3326	Females
hu3939F9	67.2206	Females
huE246B7	67.1853	Males
hu756D3A	66.6972	Females
huD2F14E	66.4605	Females
hu3D8171	66.2063	Males
hu64674E	64.8924	Females
huF1A1D4	64.6048	Females
huAD079E	64.4656	Males
huA5F462	64.0587	Males
huC75DC4	63.8747	Males
hu55F917	62.9047	Nonbinary
hu09D626	62.6578	Females
hu718EB2	62.5211	Females
hu5325EC	62.2813	Females
hu73A935	61.5841	Males
hu87223B	61.4257	Females
hu1C4E9A	61.2687	Males
hu015074	60.0903	Males
hu3A1B15	60.038	Females
hu97DF8E	59.886	Females
huC33227	59.6104	Females
hu6A520E	59.4818	Females
hu7ACF34	59.3069	Females
huC65197	59.2324	Females
hu23B762	59.156	Males
hu1BDE7A	58.877	Males
hu3E6FA7	58.7158	Females
hu9EB3EE	58.3726	Males
huA49135	58.2981	Males
hu9F7183	58.0429	Males
hu79E3C7	57.4056	Males
hu75F3AD	57.1254	Males
huDECFEF	57.1043	Males
hu63D743	56.9238	Females
hu36CDF1	56.8921	Males
hu81E840	56.8755	Females
hu42D20B	56.6708	Females
huC3ECD9	56.4154	Males
hu5A7A1A	55.8387	Males
huC5A2AE	55.5444	Females
huE81904	55.5241	Females
huA11006	55.1121	Males
huEC8BB4	54.7445	Males
hu511EF7	54.7149	Males
hu26DA5F	54.2652	Males
huECCB56	53.032	Females
hu340C7A	52.6754	Males
hu014B59	52.4346	Males
huB93861	52.1689	Males
hu9BFC5D	52.1038	Males
huC7388D	51.8999	Females
huED6B50	51.8318	Females
hu9D58E4	51.1368	Males
huDA2C2D	50.8999	Males
hu26F962	50.7698	Males
huB3255F	50.5386	Females
huE7D8FA	50.0933	Females
hu88D4F9	50.0063	Males
hu0199C8	49.8264	Males
hu3EEE3A	49.386	Males
hu17EA24	49.1675	Females
hu2D21C5	48.7873	Males
hu871435	48.1413	Females
hu40B079	47.9816	Males
huB1D7BD	47.8354	Females
huB748E3	47.3213	Females
hu9F3770	47.1826	Males
hu90B069	46.8742	Males
hu84787F	46.6495	Females
huBABC3D	46.5833	Females
hu68A2D7	46.4509	Males
hu5953A9	46.3539	Males
hu4EE78E	46.2576	Males
hu0488C7	46.2383	Females
hu2003AC	45.9387	Females
huD121DF	45.4257	Males
huAE414C	45.1845	Females
hu96483B	45.0908	Females
huD725F1	45.0076	Males
hu16A1B3	44.979	Males
hu47B0B2	44.598	Males
huA4376C	44.3956	Females
hu22F175	44.294	Females
hu862CC7	44.2755	Females
huBB64EF	44.1477	Females
huFE0B5B	44.1112	Females
huCAF5C5	44.0623	Males
huAA8CF9	44.0142	Females
huA2ADD9	43.9252	Males
hu1D0D2F	43.4795	Males
huC5824D	43.4533	Males
hu1E38C0	43.3771	Females
hu342F9E	42.8876	Females
hu02BA92	42.7847	Males
hu0B4653	42.6441	Females
hu37A01E	42.5904	Males
huAB0DB7	42.4715	Females
hu9AF47B	42.4376	Males
hu8F72DE	42.2843	Males
hu7BB1AC	41.4859	Females
hu9406B1	41.4416	Males
huB2C416	41.3461	Females
huBAEEB0	41.3412	Males
hu9B7557	40.7069	Females
hu515064	40.5592	Males
hu4F271A	40.3669	Females
huF4D09F	40.3405	Females
huC4F2BB	40.2243	Males
huC8AE00	40.0476	Females
hu8EB427	39.7628	Females
huD00199	39.3202	Males
huD20DAF	38.9616	Females
hu791C43	38.9273	Males
hu85BD40	38.7883	Females
hu89D7C0	37.6651	Males
hu4EBDBA	37.2606	Males
huEE7BBB	36.8267	Females
hu90D19A	36.6241	Females
hu8D1A62	36.5131	Males
huD3D99C	36.2068	Females
huDE536F	35.9445	Males
huF5E418	35.8017	Males
hu91BD69	35.7474	Males
hu6623EA	35.6473	Females
huAD7D3F	35.393	Males
hu828330	35.0475	Females
hu4F0DF0	34.7899	Females
hu140B91	34.6375	Females
huB536C5	34.5905	Females
hu79FC40	34.5649	Males
hu2CDC82	34.4467	Males
hu4B3CE7	34.4087	Females
huE08CBF	34.2627	Males
hu5F22D5	34.1318	Males
hu453E0E	34.0558	Females
huF40F46	33.9876	Males
hu406CC1	33.7937	Females
hu47CCA7	33.7482	Females
huE1E24D	33.3886	Males
huD0449C	33.0656	Females
huF6087A	32.2571	Females
hu56720F	32.0848	Females
huA0EFA3	31.7574	Males
huEFB8EC	31.3501	Males
huE7F048	31.0702	Males
huC569CF	31.0552	Males
hu71ABDD	30.9158	Females
hu4C0611	30.6687	Males
hu20C798	30.6213	Males
huDE4028	30.5908	Males
huCE9A11	30.447	Females
hu85DAC0	30.3586	Males
hu22577A	30.0427	Females
huC170B1	29.8397	Males
hu1276DE	29.5058	Males
huE7ED93	29.3883	Males
hu614716	29.3319	Males
hu55EF84	29.2423	Males
huEFBA44	28.528	Females
hu3AAA9E	28.4897	Females
hu5222CE	28.3584	Females
hu74F4A4	28.3037	Males
hu578827	27.8685	Males
hu7BD2B9	27.4026	Males
huC8E01E	26.6433	Males
huB6623D	26.0911	Females
hu9D998D	25.9865	Males
hu2F80FC	25.9151	Males
hu97F45F	25.8017	Males
huF75601	25.7063	Males
huCB6C28	25.6727	Males
hu9719C3	25.627	Females
hu8C51F2	25.5554	Females
hu8DF8F7	25.3806	Females
huA9D22A	25.1047	Males
hu4F7AE9	25.0714	Females
hu53821E	25.031	Females
hu459AD0	25.0043	Males
hu660A05	24.8623	Females
huEC380C	24.7479	Females
hu0EB0AC	24.6738	Males
huD19D0D	24.5407	Males
huB56EE8	24.416	Males
hu6BFE73	24.3971	Females
huC34E1D	24.2634	Males
hu90E485	24.2535	Males
huD862CE	24.207	Males
hu4B7E58	24.1176	Females
huC1C7D0	24.0963	Males
hu95E182	24.0421	Males
hu23C489	23.9559	Males
hu7E34F1	23.888	Males
hu3E6525	23.8835	Males
hu1A8C1E	23.7778	Females
hu1FC204	23.7691	Females
hu2D1288	23.6835	Females
hu25E1EE	23.621	Females
huA7FD13	23.5376	Males
hu21A4B6	23.3163	Males
huF31554	23.1364	Females
hu973BAC	23.1321	Males
hu5A1123	23.0319	Females
hu502D34	22.9942	Males
huB71785	22.9942	Females
hu931A6A	22.8765	Males
huD10FBC	22.854	Males
hu2179DA	22.8382	Females
hu7719F7	22.783	Nonbinary
hu8F0D4B	22.7757	Males
hu9D78A5	22.7757	Males
hu183D36	22.766	Males
huB92852	22.7222	Males
hu79E44D	22.7009	Males
hu9CCB93	22.6668	Males
hu23502F	22.582	Females
hu1ED23F	22.5741	Females
hu3A4D2F	22.3682	Males
huE753C3	22.3112	Males
huBC9AB5	22.2481	Males
hu2A0963	22.0479	Males
hu3CC3D9	21.9509	Females
huBC505C	21.9118	Males
hu80855C	21.9118	Males
hu57850F	21.9118	Females
hu592A16	21.8535	Males
huF293DB	21.7694	Females
huC5D3EC	21.5612	Males
hu04A048	21.546	Males
hu2ED134	21.5067	Females
hu9CF69D	21.5055	Females
hu9AE361	21.3231	Females
hu889AC8	21.1849	Females
huEE5470	20.5192	Males
hu720C99	20.4242	Females
hu998BB8	20.3259	Males
huCBA4C9	20.3025	Males
hu453165	19.8806	Females
hu082B98	19.6264	Females
hu3A0860	19.5491	Males
hu668281	19.2887	Males
hu3696DA	18.8996	Females
hu5B6898	18.8858	Males
hu30AAAF	18.6677	Males
hu02F007	18.644	Males
huC96BE5	18.4284	Males
huE5EA12	18.1766	Females
huEF41C8	18.0075	Males
hu66884F	17.9464	Females
huB331E5	17.9239	Females
hu382DC2	17.9087	Males
hu57D7C1	17.875	Males
hu3269F6	17.8707	Males
huF9E138	17.8673	Males
huB24B8E	17.8306	Females
hu2E23FE	17.6366	Males
hu4DFBAF	17.5598	Females
huF1E4A3	17.5358	Females
hu9616F1	17.4664	Females
huE3463C	17.4399	Males
hu02AB06	17.3977	Males
hu8803FA	17.3269	Males
hu2DD760	17.293	Males
hu6A257D	17.2036	Males
huF2DA6F	17.1697	Males
hu8073B9	17.0662	Males
hu917E1A	17.0638	Males
hu151DB6	16.9376	Males
huFCE5FD	16.9252	Females
hu07EC5F	16.8918	Females
huE0C228	16.8484	Females
hu1CB549	16.8262	Males
hu9B5D16	16.808	Females
huD1A05D	16.6654	Females
hu72A81D	16.6352	Females
huE9266D	16.6214	Males
hu74C42F	16.6197	Males
hu5FD5BB	16.4211	Males
huD0B3EA	16.4211	Males
hu881118	16.4211	Males
huA14E7B	16.4211	Females
hu72D4D3	16.4211	Females
huF1244E	16.4211	Females
hu1CB6E5	16.4151	Males
hu99AC8D	16.365	Males
huB0CC9A	16.3116	Males
hu186111	16.3096	Males
huE30103	16.2873	Males
huC2C60D	16.2668	Males
hu5B814C	16.2668	Males
hu9C6804	16.2668	Males
hu2E2A05	16.2668	Females
hu46C68E	16.2668	Females
hu25A9DD	16.2627	Males
huA45764	16.2357	Males
huAB2667	16.1814	Females
hu054530	16.1491	Females
hu4509AD	16.0903	Males
hu33E11F	16.0787	Females
huB508F1	16.0483	Males
huC941B3	16.0205	Females
hu892206	15.9913	Males
hu17F880	15.9789	Males
hu3B94F1	15.8976	Males
hu3FAE6A	15.8619	Females
hu283211	15.8426	Males
huDE809B	15.7988	Females
hu9B1795	15.7988	Females
huADB564	15.7915	Males
hu507F2E	15.7552	Males
huB066C2	15.3803	Females
hu975ADE	15.3387	Males
hu692C09	15.318	Males
hu8ABA26	15.1882	Females
hu4E5BC6	15.1844	Males
huD5537B	15.1844	Males
hu61EBEE	15.1844	Females
huC9DD1C	15.1456	Females
hu790518	15.1156	Males
hu0269B5	15.0659	Females
huBCBD27	14.8296	Males
hu1E622D	14.8097	Females
huD78647	14.7793	Males
hu36B9CD	14.7793	Males
hu236C41	14.7793	Females
huC687CF	14.6259	Females
hu508249	14.5567	Females
hu3B8226	14.4314	Males
hu589685	14.3979	Females
hu5BA342	14.3456	Males
hu41BFFB	14.309	Females
hu36913F	14.2608	Males
hu5FBC05	14.1662	Males
hu3CF82F	14.0001	Females
hu9539A7	13.9597	Males
hu9B1F00	13.6968	Males
huF8E723	13.6175	Females
hu913E1F	13.6124	Females
hu83B2A4	13.6124	Females
hu69A05E	13.4796	Males
hu9541B4	13.4737	Males
huF9EE8C	13.4737	Females
hu5B2595	13.4506	Males
hu619056	13.4451	Males
hu8B593A	13.4451	Males
hu39D07D	13.3619	Males
huD77E41	13.2084	Females
huC30901	13.0921	Males
hu5B8771	13.0686	Males
hu6CD8C1	13.009	Males
huB8E153	13.0079	Females
hu04FD18	12.972	Males
huEF4B6A	12.7674	Males
hu25E94B	12.7599	Females
hu737C62	12.4824	Males
hu6AA497	12.1221	Males
hu3B6691	11.9862	Males
hu25FB64	11.7843	Nonbinary
hu259AC7	11.635	Males
hu34C626	11.5204	Females
huCE415E	11.4579	Males
hu83E9EE	11.3715	Males
hu589C7B	11.3661	Males
hu941154	11.1829	Males
hu487DD6	11.0715	Males
[truncated: 1,081 more rows]

## Sheet: Table S7-QtPhenotypeScore
Phenotype	Phenotype Score
weight	1598
height	1507
diastolic blood pressure	250
systolic blood pressure	249
cholesterol, total	179
hours slept	157
hdl cholesterol	120
ldl cholesterol	112
triglycerides, fasting - serum	84
thyroid stimulating hormone (tsh)	74
bilirubin, total	73
potassium, serum	72
red blood cell (rbc) count	72
white blood cell (wbc) count	69
platelet count	68
hemoglobin - blood	67
albumin, serum	64
cholesterol, hdl - serum	64
triglycerides, blood	63
sodium, blood	63
alanine transaminase (alt)	62
chloride, serum	62
total protein	59
glucose - plasma	58
creatinine, serum	58
mean corpuscular volume (mcv)	57
heart rate	57
cholesterol, ldl - serum	56
mean corpuscular hemoglobin (mch)	56
calcium, serum	55
mean corpuscular hemoglobin concentration (mchc)	54
aspartate aminotransferase (ast)	52
monocytes - blood	40
lymphocytes - blood	39
carbon dioxide - serum	39
globulin - serum	38
eosinophil count, blood	37
neutrophils - blood	37
basophils - blood	36
glucose, fasting - plasma	32
very low density lipoprotein (vldl) cholesterol	32
steps taken	32
prostate-specific antigen (psa)	31
mean platelet volume (mpv)	30
hemoglobin a1c (hba1c)	29
rdw	28
blood pressure, diastolic (lower number)	25
blood pressure, systolic (upper number)	25
wbc	24
calcium	23
pulse	21
calories burned	21
glucose, blood	21
blood glucose	21
tsh	20
urea nitrogen (bun)/creatinine - serum	18
albumin	18
exercise minutes	17
triglycerides	17
uric acid, serum	17
serum glutamic-oxaloacetic transaminase (sgot)	16
mcv	15
daily distance	14
hemoglobin	14
urine creatinine	13
ph - urine	13
sodium	13
testosterone, serum	13
body temperature	13
c-reactive protein (crp)	13
fat mass	12
glomerular filtration rate (gfr)	12
vitamin b12 level	12
ferritin, serum	12
glucose	12
anion gap - serum	12
hgb	11
co2	11
glucose, serum	11
mchc	11
mch	11
total cholesterol	10
rbc	10
hba1c	10
running time	10
a/g ratio	10
running distance	10
potassium	10

## Sheet: Table S8-QtP-index ranking
HUID	Points	QtP-index	Rank
hu96713F	5933	87.3399	1
hu016B28	5708	84.0277	2
huF9E138	5654	83.2327	3
huEAA391	5612	82.6145	4
hu88A920	5609	82.5703	5
hu4C04A0	5595	82.3642	6
hu7FC65B	5575	82.0698	7
huFF6AB4	5561	81.8637	8
huD50D1C	5542	81.584	9
hu56B3B6	5533	81.4515	10
hu4A2DC0	5325	78.3895	T11
hu6E46C7	5325	78.3895	T11
hu8BFB8B	5237	77.0941	13
hu3D355A	5189	76.3875	14
hu63DA55	5188	76.3727	15
hu1206C8	5163	76.0047	16
huBB5257	5113	75.2687	17
huD3E181	5107	75.1803	18
hu3458D8	5102	75.1067	19
hu1365DC	5100	75.0773	20
huB7EC37	5099	75.0626	21
hu002B3C	5098	75.0478	T22
hu4664CE	5098	75.0478	T22
huD0D79A	5092	74.9595	24
huEC6EEC	5074	74.6945	25
hu3A5989	5071	74.6504	26
huED0F40	5056	74.4296	27
hu77AB33	4980	73.3108	28
hu84082F	4966	73.1047	29
huCE53B0	4959	73.0016	30
huAA53E0	4946	72.8102	31
hu5D70C9	4930	72.5747	32
huAC827A	4929	72.56	33
huB7FDCC	4895	72.0595	34
huD09589	4869	71.6767	35
hu6D1115	4866	71.6326	36
huC92BC9	4858	71.5148	37
hu76CAA5	4745	69.8513	T38
hu5F5EB7	4745	69.8513	T38
hu7D39C3	4742	69.8072	40
hu263CFD	4702	69.2183	41
hu2D6140	4696	69.13	42
hu9D3638	4665	68.6736	43
hu4C3094	4635	68.232	44
huEE0109	4609	67.8493	45
hu0199C8	4575	67.3487	46
huBABC3D	4560	67.1279	47
hu151DB6	4538	66.8041	48
huAF34E6	4506	66.333	49
hu66D0AA	4495	66.1711	50
huE9E777	4494	66.1563	51
hu2C1D94	4485	66.0238	52
hu8B3865	4467	65.7589	53
hu60180F	4453	65.5528	T54
huADA07D	4453	65.5528	T54
hu109C5D	4451	65.5233	56
hu494B31	4431	65.2289	57
hu6EC103	4425	65.1406	58
hu735D1C	4424	65.1259	59
huC5733C	4395	64.699	60
hu6295B3	4385	64.5517	61
hu93EE17	4384	64.537	62
hu0E453F	4374	64.3898	T63
hu7947B5	4374	64.3898	T63
hu30888B	4370	64.3309	65
hu23EC90	4353	64.0807	66
hu094C05	4338	63.8599	67
hu8C6745	4320	63.5949	68
hu71BC70	4315	63.5213	69
hu233EC2	4303	63.3446	70
huE3FDE9	4289	63.1385	71
hu02AB06	4288	63.1238	T72
huE2F2FC	4288	63.1238	T72
huDD6BB0	4282	63.0355	74
huFAE9C8	4281	63.0208	75
huF798E0	4270	62.8588	76
huA872A6	4260	62.7116	77
hu14262A	4251	62.5791	78
hu0515BA	4244	62.4761	79
hu5A0DFE	4239	62.4025	80
hu04DF3C	4235	62.3436	81
huF38CD2	4234	62.3289	82
hu6E37AB	4228	62.2405	83
huEE5470	4225	62.1964	84
hu30BA2B	4214	62.0344	85
huCEB0FE	4211	61.9903	T86
hu63A000	4211	61.9903	T86
huCF1E68	4198	61.7989	88
huF09EFF	4187	61.637	89
hu8229AE	4186	61.6223	90
huB59C05	4178	61.5045	91
hu2BC187	4177	61.4898	92
huFBD57F	4170	61.3867	93
huAF3C63	4169	61.372	94
hu130240	4168	61.3573	95
hu1AF744	4161	61.2542	96
hu5A8604	4157	61.1953	97
hu07D186	4154	61.1512	98
hu909E54	4153	61.1365	99
hu5E55F5	4144	61.004	100
hu868BCC	4143	60.9893	101
huA4E2CF	4131	60.8126	102
huA4F281	4130	60.7979	103
hu186111	4110	60.5035	104
hu0D86DC	4103	60.4004	105
hu199EF4	4099	60.3415	T106
huEBD467	4099	60.3415	T106
huC14AE1	4078	60.0324	108
hu993257	4072	59.9441	109
hu6FECE9	4047	59.576	110
hu594129	4044	59.5319	111
hu4CA5B9	4037	59.4288	112
hu8203B5	4031	59.3405	113
hu363FD6	4015	59.105	114
huE86317	4013	59.0755	115
hu41CA52	4006	58.9725	116
huD57BBF	4004	58.943	117
hu9EB136	3999	58.8694	118
hu4BE6F2	3993	58.7811	119
huE02FAC	3959	58.2806	120
hu106D0F	3957	58.2511	121
hu52E130	3945	58.0745	122
hu1EE528	3940	58.0009	123
hu7FAFCE	3934	57.9126	T124
hu162513	3934	57.9126	T124
hu9CCB93	3932	57.8831	126
huA62230	3924	57.7653	127
hu3696DA	3920	57.7065	128
hu4CFD3D	3916	57.6476	129
hu889B30	3910	57.5593	130
hu34DC82	3907	57.5151	131
hu574751	3899	57.3973	T132
hu241DEA	3899	57.3973	T132
huD6D3D9	3898	57.3826	134
hu59141C	3889	57.2501	135
hu0F33F3	3882	57.1471	136
huF73F31	3871	56.9851	T137
hu5A1D5F	3871	56.9851	T137
huA49135	3863	56.8674	139
huAA245C	3852	56.7054	140
hu92FD55	3849	56.6613	141
hu893618	3841	56.5435	142
hu9955FB	3840	56.5288	143
huC82AA9	3836	56.4699	144
huF297DD	3835	56.4552	T145
huF06AD0	3835	56.4552	T145
hu96E6E8	3835	56.4552	T145
hu1A4F2E	3831	56.3963	148
hu098181	3827	56.3374	149
hu858347	3818	56.2049	T150
hu184409	3818	56.2049	T150
huC1B429	3814	56.146	T152
hu5962F5	3814	56.146	T152
hu819C35	3810	56.0871	154
hu7DCBF9	3809	56.0724	155
huFE0B5B	3798	55.9105	156
hu878844	3793	55.8369	T157
hu7FC096	3793	55.8369	T157
huF5E0B6	3793	55.8369	T157
hu687B6B	3793	55.8369	T157
huDD98FB	3793	55.8369	T157
huEC68B1	3793	55.8369	T157
hu9E356F	3793	55.8369	T157
huBC03A7	3791	55.8074	164
hu303219	3784	55.7044	165
hu2523C2	3783	55.6897	166
hu1BD549	3782	55.675	167
hu63E6B0	3778	55.6161	168
huF7E042	3776	55.5866	169
huB220C0	3773	55.5425	170
hu26B551	3770	55.4983	171
huEFD2F0	3764	55.41	172
huC30901	3763	55.3953	173
hu7A9A8F	3761	55.3658	T174
hu46703A	3761	55.3658	T174
hu4AEB32	3761	55.3658	T174
hu0A4518	3761	55.3658	T174
hu49F623	3761	55.3658	T174
hu061DF9	3761	55.3658	T174
hu459EA2	3761	55.3658	T174
hu3130AD	3761	55.3658	T174
hu7D55EC	3761	55.3658	T174
hu9002DE	3761	55.3658	T174
hu8ABA26	3761	55.3658	T174
huD9D1D5	3761	55.3658	T174
hu508249	3761	55.3658	T174
hu2E413D	3761	55.3658	T174
hu048C92	3761	55.3658	T174
hu92A97A	3761	55.3658	T174
hu452F59	3761	55.3658	T174
hu917E1A	3761	55.3658	T174
huDB6CA9	3761	55.3658	T174
huBCBD27	3761	55.3658	T174
hu92F252	3761	55.3658	T174
huE398EF	3761	55.3658	T174
hu620F18	3761	55.3658	T174
huA939D6	3761	55.3658	T174
huE6678A	3761	55.3658	T174
hu78E6A9	3761	55.3658	T174
huFABE5E	3761	55.3658	T174
hu3A21DA	3761	55.3658	T174
hu6CD2B2	3761	55.3658	T174
huEAC48D	3761	55.3658	T174
hu802AC6	3761	55.3658	T174
hu323719	3761	55.3658	T174
hu3800D8	3756	55.2922	206
hu8368CC	3742	55.0861	207
huB4940E	3735	54.9831	208
huB63C0C	3727	54.8653	209
hu5DB8A1	3711	54.6298	210
huD52556	3694	54.3795	211
huD90F39	3689	54.3059	212
hu313A20	3687	54.2765	213
huDBD591	3682	54.2029	214
hu5AE84D	3681	54.1881	215
huB3255F	3678	54.144	T216
hu75BE2C	3678	54.144	T216
huEEE6E8	3670	54.0262	218
hu8E2A35	3668	53.9968	219
hu055EAC	3665	53.9526	220
hu82436A	3661	53.8937	T221
hu54EEB2	3661	53.8937	T221
huE6DCA8	3661	53.8937	T221
hu8D99F6	3661	53.8937	T221
huEF3BFD	3661	53.8937	T221
huDE4028	3661	53.8937	T221
huB196BF	3661	53.8937	T221
huDDD75E	3661	53.8937	T221
huAC310F	3660	53.879	229
hu1B42D7	3650	53.7318	230
hu88D1FC	3645	53.6582	231
huE0DB3D	3638	53.5551	232
hu7D6AB1	3635	53.511	233
huFCC1C1	3625	53.3638	234
hu94040B	3621	53.3049	235
hu41FC11	3617	53.246	236
hu98D4A9	3614	53.2018	237
hu3E50D4	3606	53.0841	238
hu772974	3604	53.0546	T239
huDDEC1D	3604	53.0546	T239
huA9A996	3604	53.0546	T239
huFDF88E	3604	53.0546	T239
hu6D4E85	3604	53.0546	T239
hu7A114C	3604	53.0546	T239
hu77CC58	3604	53.0546	T239
hu97DF8E	3604	53.0546	T239
huC36EA0	3604	53.0546	T239
huE87168	3604	53.0546	T239
hu4B07B3	3604	53.0546	T239
hu02C8E3	3604	53.0546	T239
huB0DE0F	3604	53.0546	T239
huF2913F	3604	53.0546	T239
hu919A32	3604	53.0546	T239
hu2E4B19	3604	53.0546	T239
huF9B31C	3604	53.0546	T239
huDFF9CC	3604	53.0546	T239
hu43A229	3604	53.0546	T239
hu348CA7	3604	53.0546	T239
hu2FEC01	3604	53.0546	T239
hu6E0BBF	3604	53.0546	T239
huEE93E3	3604	53.0546	T239
huA9489C	3604	53.0546	T239
huDD5890	3604	53.0546	T239
huF83462	3604	53.0546	T239
hu7F7AFD	3604	53.0546	T239
hu030E3D	3604	53.0546	T239
huDD3F7F	3604	53.0546	T239
hu269E6C	3604	53.0546	T239
huD09534	3604	53.0546	T239
hu066C78	3604	53.0546	T239
hu61466C	3604	53.0546	T239
hu4C0A4F	3604	53.0546	T239
hu00147A	3604	53.0546	T239
huA545A9	3600	52.9957	274
huF3DC1A	3573	52.5983	275
huFD020F	3570	52.5541	T276
hu9E74AB	3570	52.5541	T276
hu8BEDE1	3561	52.4216	278
hu925B56	3552	52.2891	279
hu524B5B	3545	52.1861	280
hu342A08	3541	52.1272	281
hu487DD6	3520	51.818	282
huCB781B	3518	51.7886	283
huBCFE8E	3516	51.7592	284
hu1B184E	3515	51.7444	285
hu258460	3512	51.7003	286
hu9E6329	3493	51.4206	287
huDD6E7A	3488	51.347	T288
hu1A8C1E	3488	51.347	T288
hu33E2D9	3467	51.0378	290
huC73C2D	3466	51.0231	291
huD87BFC	3458	50.9053	292
hu7123C1	3445	50.714	293
hu3CAB43	3441	50.6551	294
hu3B8141	3435	50.5668	295
hu50405B	3426	50.4343	296
hu64CF57	3421	50.3607	297
huE8FB86	3410	50.1987	298
hu4EE78E	3404	50.1104	T299
huD35CC1	3404	50.1104	T299
hu7D3329	3400	50.0515	301
hu420F49	3399	50.0368	302
hu054977	3377	49.7129	303
hu6ED94A	3368	49.5805	304
hu2AE6B6	3367	49.5657	305
huA9A1B6	3366	49.551	306
huE31062	3365	49.5363	307
hu0E64A1	3341	49.183	T308
hu029663	3341	49.183	T308
hu62F92D	3337	49.1241	310
huEDF7DA	3329	49.0063	311
huF0B9DB	3327	48.9769	312
hu589685	3326	48.9622	313
huC5203C	3316	48.815	314
huECD331	3312	48.7561	315
huA91663	3307	48.6825	316
hu466B05	3302	48.6089	317
hu7DE7FD	3284	48.3439	T318
hu882406	3284	48.3439	T318
hu4753BA	3284	48.3439	T318
hu082B98	3284	48.3439	T318
huC9ADBC	3281	48.2997	322
huFE9B93	3264	48.0495	323
hu67B84E	3262	48.02	T324
hu2E4B9F	3262	48.02	T324
huB2C416	3262	48.02	T324
huF021AA	3262	48.02	T324
huD725EF	3262	48.02	T324
hu6BA24C	3262	48.02	T324
hu6BE7CF	3262	48.02	T324
huADD3CB	3262	48.02	T324
hu72877C	3262	48.02	T324
huFD13AB	3262	48.02	T324
huBD8342	3262	48.02	T324
hu1D1F0B	3262	48.02	T324
hu20C13E	3262	48.02	T324
huBD9C9B	3262	48.02	T324
huF2EC1A	3262	48.02	T324
huB93861	3262	48.02	T324
hu58C052	3262	48.02	T324
hu01029E	3262	48.02	T324
hu616CCD	3262	48.02	T324
hu89EE6E	3262	48.02	T324
hu0FB755	3262	48.02	T324
hu488F89	3262	48.02	T324
hu57D7DD	3262	48.02	T324
hu1FD496	3262	48.02	T324
hu8CDFCE	3262	48.02	T324
huB173FD	3262	48.02	T324
hu14ECAE	3262	48.02	T324
hu604D39	3262	48.02	T324
hu87D620	3262	48.02	T324
huA35014	3262	48.02	T324
hu35389E	3241	47.7109	354
huF1CD6A	3227	47.5048	355
hu4D336B	3220	47.4017	356
hu78C036	3217	47.3576	357
hu840B0B	3212	47.284	358
huDF3421	3210	47.2545	359
huBCCA03	3204	47.1662	360
huC3B880	3189	46.9454	361
huFD264D	3179	46.7982	T362
huB001F0	3179	46.7982	T362
hu602487	3179	46.7982	T362
huF974A8	3175	46.7393	365
huF33979	3174	46.7246	T366
hu7A2F1D	3174	46.7246	T366
hu09884A	3172	46.6951	368
hu283153	3162	46.5479	T369
hu1D46B8	3162	46.5479	T369
huC3B707	3155	46.4449	371
hu8602F1	3149	46.3565	T372
huAA34AB	3149	46.3565	T372
hu2BD7EF	3143	46.2682	T374
hu031A5E	3143	46.2682	T374
hu75F3D7	3142	46.2535	376
hu8D6607	3138	46.1946	T377
hu2C27FF	3138	46.1946	T377
huF5D986	3137	46.1799	379
hu4D2417	3136	46.1652	T380
huCF305F	3136	46.1652	T380
hu7FC773	3136	46.1652	T380
hu6B9C53	3136	46.1652	T380
hu329CC4	3136	46.1652	T380
hu295B81	3134	46.1357	T385
huFCB8FD	3134	46.1357	T385
hu38BF09	3129	46.0621	387
hu599905	3128	46.0474	T388
hu24F4AB	3128	46.0474	T388
huC62047	3128	46.0474	T388
huEC0E19	3126	46.018	T391
huFFAD87	3126	46.018	T391
hu01A67D	3126	46.018	T391
huAB47EB	3125	46.0032	T394
huF8FDDF	3125	46.0032	T394
huD34AB0	3122	45.9591	396
hu2D21C5	3118	45.9002	397
hu345185	3117	45.8855	T398
hu005725	3117	45.8855	T398
huAEC1B0	3116	45.8707	T400
hu0C1563	3116	45.8707	T400
huE0C228	3105	45.7088	T402
huDE3365	3105	45.7088	T402
hu56C244	3105	45.7088	T402
huF90C82	3105	45.7088	T402
hu3C191D	3105	45.7088	T402
hu4265F5	3105	45.7088	T402
hu5AE862	3105	45.7088	T402
huED962A	3105	45.7088	T402
hu3C6B72	3105	45.7088	T402
huB4883B	3105	45.7088	T402
hu035FA7	3105	45.7088	T402
huC76B91	3105	45.7088	T402
hu3DDADF	3105	45.7088	T402
hu92C40A	3105	45.7088	T402
huF45DC4	3105	45.7088	T402
huC626CC	3105	45.7088	T402
hu3C9326	3105	45.7088	T402
hu2F052E	3105	45.7088	T402
hu0EAD72	3105	45.7088	T402
hu175AB0	3105	45.7088	T402
hu5D9DE3	3105	45.7088	T402
huC0588C	3105	45.7088	T402
hu903DE8	3105	45.7088	T402
huE7D8FA	3105	45.7088	T402
hu648431	3105	45.7088	T402
huD5C574	3105	45.7088	T402
hu426704	3105	45.7088	T402
hu551EDB	3105	45.7088	T402
hu9C0B77	3105	45.7088	T402
huC36E0F	3105	45.7088	T402
huE30103	3105	45.7088	T402
huD00060	3105	45.7088	T402
hu8ACB28	3105	45.7088	T402
hu04260F	3105	45.7088	T402
hu2F56C4	3105	45.7088	T402
huBAAC98	3105	45.7088	T402
huB6474D	3105	45.7088	T402
hu270702	3105	45.7088	T402
hu619F51	3105	45.7088	T402
huA90CA9	3105	45.7088	T402
hu45A646	3105	45.7088	T402
huA331E2	3105	45.7088	T402
hu02F354	3105	45.7088	T402
huE35226	3105	45.7088	T402
huE74F68	3105	45.7088	T402
hu776C1D	3105	45.7088	T402
hu7A262B	3105	45.7088	T402
hu61346E	3105	45.7088	T402
hu66CAC6	3105	45.7088	T402
hu5A61B8	3105	45.7088	T402
huABA028	3105	45.7088	T402
hu50D3EC	3105	45.7088	T402
huCF2688	3105	45.7088	T402
huD22AB8	3105	45.7088	T402
hu5A6172	3105	45.7088	T402
huEBC5E7	3105	45.7088	T402
hu5D0BAB	3105	45.7088	T402
huB1488D	3105	45.7088	T402
hu04E3A7	3105	45.7088	T402
hu8B35DE	3105	45.7088	T402
huABC594	3105	45.7088	T402
hu76380E	3105	45.7088	T402
huCF0C0F	3105	45.7088	T402
hu01FCAD	3105	45.7088	T402
huA4F2C8	3105	45.7088	T402
huEE0410	3105	45.7088	T402
hu2DF875	3105	45.7088	T402
huA02824	3105	45.7088	T402
hu30F119	3105	45.7088	T402
huBA344C	3105	45.7088	T402
hu3D303A	3105	45.7088	T402
huC11596	3105	45.7088	T402
hu868880	3105	45.7088	T402
hu51FE08	3105	45.7088	T402
huF041C5	3105	45.7088	T402
hu155D20	3105	45.7088	T402
huB828CB	3105	45.7088	T402
hu94CD59	3105	45.7088	T402
hu6E7E5D	3105	45.7088	T402
huC244BC	3105	45.7088	T402
hu12771C	3105	45.7088	T402
hu3E1549	3105	45.7088	T402
hu1B23C3	3105	45.7088	T402
hu3DF8AD	3105	45.7088	T402
hu1BDBA5	3105	45.7088	T402
hu2331A5	3105	45.7088	T402
hu826BC6	3105	45.7088	T402
huDB7BDE	3105	45.7088	T402
hu3CCE4B	3105	45.7088	T402
huC434ED	3105	45.7088	T402
hu592A16	3105	45.7088	T402
hu70D651	3105	45.7088	T402
hu9CEB09	3105	45.7088	T402
huEBD937	3105	45.7088	T402
hu77C5CB	3105	45.7088	T402
hu42FD5E	3105	45.7088	T402
huC678E8	3105	45.7088	T402
huD094C1	3105	45.7088	T402
hu52B7E5	3105	45.7088	T402
huD87C64	3105	45.7088	T402
hu6CC83D	3105	45.7088	T402
hu5AB9A8	3105	45.7088	T402
hu2C915E	3105	45.7088	T402
huFF4731	3105	45.7088	T402
huD4F7DB	3105	45.7088	T402
hu42B208	3105	45.7088	T402
hu9B93D0	3105	45.7088	T402
hu1C542B	3105	45.7088	T402
hu196F50	3105	45.7088	T402
hu7B214D	3105	45.7088	T402
hu0DEE68	3105	45.7088	T402
hu1ED0BB	3105	45.7088	T402
hu268684	3105	45.7088	T402
huDE435D	3105	45.7088	T402
hu8875B9	3105	45.7088	T402
hu0E2758	3105	45.7088	T402
huF65A1C	3105	45.7088	T402
huE9B080	3105	45.7088	T402
hu3DB8ED	3105	45.7088	T402
huE6E6C9	3105	45.7088	T402
huD95DAB	3105	45.7088	T402
hu2DEBA7	3105	45.7088	T402
hu0878AF	3105	45.7088	T402
huB3824B	3105	45.7088	T402
hu75BEFF	3105	45.7088	T402
hu9745B5	3105	45.7088	T402
hu5222CE	3105	45.7088	T402
huF91B66	3105	45.7088	T402
hu357710	3105	45.7088	T402
huD3A569	3105	45.7088	T402
huB2AA50	3105	45.7088	T402
hu25BD97	3105	45.7088	T402
hu90D19A	3105	45.7088	T402
hu5E164C	3105	45.7088	T402
hu63B0BA	3105	45.7088	T402
hu98A505	3105	45.7088	T402
hu089792	3105	45.7088	T402
hu4F0DF0	3105	45.7088	T402
huDBF064	3105	45.7088	T402
hu9F02B9	3105	45.7088	T402
hu0C0779	3105	45.7088	T402
huB90F20	3105	45.7088	T402
hu3D3027	3105	45.7088	T402
huE440F7	3105	45.7088	T402
huE3FBCD	3105	45.7088	T402
hu7B81D9	3105	45.7088	T402
huCE2801	3105	45.7088	T402
hu35071E	3105	45.7088	T402
huF2CA50	3105	45.7088	T402
huA8B443	3105	45.7088	T402
huCAFC1C	3105	45.7088	T402
hu033AF6	3105	45.7088	T402
huA8F923	3105	45.7088	T402
hu75F3AD	3105	45.7088	T402
hu4A1856	3105	45.7088	T402
hu4A6650	3105	45.7088	T402
huD66092	3105	45.7088	T402
hu90B053	3105	45.7088	T402
huE4CA90	3105	45.7088	T402
hu55F917	3105	45.7088	T402
huEA4EE5	3105	45.7088	T402
hu3933EB	3105	45.7088	T402
hu35F7FF	3105	45.7088	T402
hu40CF0F	3105	45.7088	T402
hu172277	3105	45.7088	T402
hu1E868D	3105	45.7088	T402
hu773CC6	3105	45.7088	T402
hu2FA1AA	3105	45.7088	T402
hu1BF153	3105	45.7088	T402
hu5BB600	3105	45.7088	T402
hu0B4653	3105	45.7088	T402
hu3C0577	3105	45.7088	T402
hu521A6E	3105	45.7088	T402
hu443DE9	3105	45.7088	T402
hu82AAD7	3105	45.7088	T402
hu20289E	3105	45.7088	T402
hu0E5521	3105	45.7088	T402
hu33BAAC	3105	45.7088	T402
hu469119	3105	45.7088	T402
huA5B645	3105	45.7088	T402
hu48E77B	3105	45.7088	T402
hu3C86DB	3105	45.7088	T402
hu9BE3A3	3105	45.7088	T402
hu2CAB03	3105	45.7088	T402
huCDAA62	3105	45.7088	T402
hu337BB4	3105	45.7088	T402
huC1C7D0	3105	45.7088	T402
huF33303	3105	45.7088	T402
hu35C5C6	3105	45.7088	T402
huE11A1A	3105	45.7088	T402
hu4B3FF4	3105	45.7088	T402
hu28F39C	3105	45.7088	T402
hu0269B5	3105	45.7088	T402
hu0910FF	3105	45.7088	T402
huC1BF3B	3105	45.7088	T402
hu5A2074	3105	45.7088	T402
hu5E3BEB	3105	45.7088	T402
hu99AC8D	3105	45.7088	T402
huB1B134	3105	45.7088	T402
hu01EECF	3105	45.7088	T402
hu849A95	3105	45.7088	T402
huB69D1C	3105	45.7088	T402
hu647F28	3105	45.7088	T402
huD554DB	3105	45.7088	T402
huD5B426	3105	45.7088	T402
huB08B73	3105	45.7088	T402
hu6E4515	3105	45.7088	T402
hu9099C6	3105	45.7088	T402
hu69F26B	3105	45.7088	T402
hu6C8EBC	3105	45.7088	T402
hu81BCA8	3105	45.7088	T402
huB3E022	3105	45.7088	T402
hu1EA315	3105	45.7088	T402
hu2F1691	3105	45.7088	T402
huA824FA	3105	45.7088	T402
huEF6271	3105	45.7088	T402
huCAF5C5	3105	45.7088	T402
hu643045	3105	45.7088	T402
hu2C1AB7	3105	45.7088	T402
huC6569D	3105	45.7088	T402
huE2FAF1	3105	45.7088	T402
huFAF9A8	3105	45.7088	T402
hu6BFE73	3105	45.7088	T402
hu3A2EF2	3105	45.7088	T402
hu1247AF	3105	45.7088	T402
hu775E9F	3105	45.7088	T402
hu2B76CC	3105	45.7088	T402
huE3463C	3105	45.7088	T402
hu5CCE61	3105	45.7088	T402
hu251460	3105	45.7088	T402
huE08A0F	3105	45.7088	T402
huF8AE42	3105	45.7088	T402
hu5DA1EE	3105	45.7088	T402
hu9D7653	3105	45.7088	T402
hu40A0C2	3105	45.7088	T402
hu04693B	3105	45.7088	T402
huE9B698	3105	45.7088	T402
hu779F7A	3105	45.7088	T402
hu81FEFB	3105	45.7088	T402
hu8AC8B8	3105	45.7088	T402
hu96405F	3105	45.7088	T402
hu934217	3105	45.7088	T402
huB10361	3105	45.7088	T402
hu1A31FD	3105	45.7088	T402
hu8A4549	3105	45.7088	T402
hu2AF047	3105	45.7088	T402
hu1EF4CF	3105	45.7088	T402
hu0C4AD8	3105	45.7088	T402
hu5F0DCB	3105	45.7088	T402
hu606B0A	3105	45.7088	T402
hu5408F9	3105	45.7088	T402
huD86870	3105	45.7088	T402
hu7260DD	3105	45.7088	T402
huB1FD55	3105	45.7088	T402
hu8DA831	3105	45.7088	T402
hu42CA7C	3105	45.7088	T402
huAB5240	3105	45.7088	T402
hu4F3DB4	3105	45.7088	T402
hu96FC5C	3105	45.7088	T402
huAB8707	3105	45.7088	T402
hu15E54C	3105	45.7088	T402
huD13D51	3105	45.7088	T402
hu01024B	3105	45.7088	T402
hu7E6BE8	3105	45.7088	T402
hu9FCAF7	3105	45.7088	T402
hu61F3D9	3105	45.7088	T402
hu117D1E	3105	45.7088	T402
hu939B7C	3105	45.7088	T402
hu5A7A1A	3105	45.7088	T402
hu68B66A	3105	45.7088	T402
hu7D97DF	3105	45.7088	T402
huE17950	3105	45.7088	T402
huC0FD53	3105	45.7088	T402
hu91FB6B	3105	45.7088	T402
hu0D1236	3105	45.7088	T402
hu609D1E	3105	45.7088	T402
huCC099B	3105	45.7088	T402
hu05CA34	3105	45.7088	T402
huBE28C7	3105	45.7088	T402
hu915552	3105	45.7088	T402
hu1706F5	3105	45.7088	T402
huCCD063	3105	45.7088	T402
hu2F4A1D	3105	45.7088	T402
hu69BD84	3105	45.7088	T402
hu46B1A0	3105	45.7088	T402
hu2C7459	3105	45.7088	T402
hu8EDDFC	3105	45.7088	T402
hu05E665	3105	45.7088	T402
huF70B02	3105	45.7088	T402
huBA30D4	3105	45.7088	T402
huC96797	3105	45.7088	T402
huDCB7AA	3105	45.7088	T402
hu58848C	3105	45.7088	T402
hu9E4FA5	3105	45.7088	T402
hu60AB7C	3105	45.7088	T402
hu6BF6F9	3105	45.7088	T402
huF9C3EE	3105	45.7088	T402
hu399FC0	3105	45.7088	T402
hu2C8678	3105	45.7088	T402
hu1C6DA9	3105	45.7088	T402
huDDCF88	3105	45.7088	T402
hu6087F2	3105	45.7088	T402
huB4C1A1	3105	45.7088	T402
huA0E089	3105	45.7088	T402
huC4C686	3105	45.7088	T402
hu919BE3	3105	45.7088	T402
hu9408BD	3105	45.7088	T402
hu45515D	3105	45.7088	T402
hu025CEA	3105	45.7088	T402
huD0D2F9	3105	45.7088	T402
hu63432C	3105	45.7088	T402
hu779B4F	3105	45.7088	T402
hu4DFBAF	3105	45.7088	T402
hu620523	3105	45.7088	T402
hu21731A	3105	45.7088	T402
hu04A590	3105	45.7088	T402
huA3D23A	3105	45.7088	T402
hu49682A	3105	45.7088	T402
hu627574	3105	45.7088	T402
hu67EBB3	3105	45.7088	T402
hu86BC6B	3105	45.7088	T402
hu59C5B2	3105	45.7088	T402
hu28DA07	3105	45.7088	T402
hu66E27A	3105	45.7088	T402
hu72D926	3105	45.7088	T402
huB573AE	3105	45.7088	T402
hu3D46CB	3105	45.7088	T402
huD0127A	3105	45.7088	T402
hu2F6B37	3105	45.7088	T402
hu3B94BD	3105	45.7088	T402
hu3C0611	3105	45.7088	T402
hu117B40	3105	45.7088	T402
hu23FAE3	3105	45.7088	T402
hu050E9C	3105	45.7088	T402
huD09050	3105	45.7088	T402
hu20AE45	3105	45.7088	T402
huD9BC19	3105	45.7088	T402
hu821E79	3105	45.7088	T402
hu6EA42B	3105	45.7088	T402
hu21815E	3105	45.7088	T402
huC665BF	3105	45.7088	T402
hu92482C	3105	45.7088	T402
hu2C99A8	3105	45.7088	T402
hu3116C3	3105	45.7088	T402
hu7FA667	3105	45.7088	T402
hu5FA945	3105	45.7088	T402
hu7D9F18	3105	45.7088	T402
hu6507BB	3105	45.7088	T402
hu8A71D6	3105	45.7088	T402
hu7D5E60	3105	45.7088	T402
hu03FCD6	3105	45.7088	T402
huF5564F	3105	45.7088	T402
hu75FDE0	3105	45.7088	T402
hu23DF74	3105	45.7088	T402
huADB22D	3105	45.7088	T402
hu0D1FA1	3105	45.7088	T402
hu96B7C3	3105	45.7088	T402
huA2F4B9	3105	45.7088	T402
hu802D92	3105	45.7088	T402
hu0D77CC	3105	45.7088	T402
hu826751	3105	45.7088	T402
hu2AB2C8	3105	45.7088	T402
huD588DE	3105	45.7088	T402
huC29627	3105	45.7088	T402
hu5880D9	3105	45.7088	T402
huB89823	3105	45.7088	T402
hu919BBA	3105	45.7088	T402
huA720D3	3105	45.7088	T402
hu4DB380	3105	45.7088	T402
huF59BFB	3105	45.7088	T402
huC4A276	3105	45.7088	T402
hu6F04F0	3105	45.7088	T402
huEA2AF0	3105	45.7088	T402
hu87223B	3105	45.7088	T402
hu2843C9	3105	45.7088	T402
hu93D59E	3105	45.7088	T402
hu88F5BD	3105	45.7088	T402
hu3CEAE6	3105	45.7088	T402
hu9A06D5	3105	45.7088	T402
hu888B13	3105	45.7088	T402
huE18D82	3105	45.7088	T402
hu3BE6EF	3105	45.7088	T402
hu930491	3105	45.7088	T402
huD0449C	3105	45.7088	T402
huFD37C8	3105	45.7088	T402
hu1A1DD7	3105	45.7088	T402
hu4A9989	3105	45.7088	T402
hu5A1123	3105	45.7088	T402
hu462369	3105	45.7088	T402
hu6C3F34	3105	45.7088	T402
hu9689C4	3105	45.7088	T402
hu884E76	3105	45.7088	T402
huD37BAD	3105	45.7088	T402
hu600DFB	3105	45.7088	T402
huD10E53	3105	45.7088	T402
hu5FD75D	3105	45.7088	T402
hu9B7330	3105	45.7088	T402
hu691E67	3105	45.7088	T402
hu3438DF	3105	45.7088	T402
hu04F220	3105	45.7088	T402
hu4BCE3C	3105	45.7088	T402
huAA1447	3105	45.7088	T402
huB7EEC5	3105	45.7088	T402
hu30AAAF	3105	45.7088	T402
hu2419F7	3105	45.7088	T402
hu8BEC69	3105	45.7088	T402
hu9ED040	3105	45.7088	T402
hu05F442	3105	45.7088	T402
hu1091E3	3105	45.7088	T402
huFF2969	3105	45.7088	T402
hu46CB48	3105	45.7088	T402
huC6AE92	3105	45.7088	T402
hu474D66	3105	45.7088	T402
hu4E8403	3105	45.7088	T402
huF6B0B1	3105	45.7088	T402
huAEADC0	3105	45.7088	T402
hu7E34F1	3105	45.7088	T402
huFB3C45	3105	45.7088	T402
hu0D2DBE	3105	45.7088	T402
hu5CD4DA	3105	45.7088	T402
huF28685	3105	45.7088	T402
hu499ED5	3105	45.7088	T402
huEE7BBB	3105	45.7088	T402
huB19789	3105	45.7088	T402
huA24E29	3105	45.7088	T402
hu4F8813	3105	45.7088	T402
hu1CCE58	3105	45.7088	T402
hu1A8107	3105	45.7088	T402
huECFEA1	3105	45.7088	T402
huE670CB	3105	45.7088	T402
hu3AF94D	3105	45.7088	T402
hu4509AD	3105	45.7088	T402
hu34BA70	3105	45.7088	T402
hu8C69CA	3105	45.7088	T402
huCA3B39	3105	45.7088	T402
huF45021	3105	45.7088	T402
huD862CE	3105	45.7088	T402
hu7737C7	3105	45.7088	T402
huD00199	3105	45.7088	T402
hu43BFFF	3105	45.7088	T402
hu7604D9	3105	45.7088	T402
huBD3E20	3105	45.7088	T402
hu260CA7	3105	45.7088	T402
hu72A81D	3105	45.7088	T402
hu33E11F	3105	45.7088	T402
huCED936	3105	45.7088	T402
hu3269F6	3105	45.7088	T402
huF421B2	3105	45.7088	T402
hu619399	3105	45.7088	T402
huC75DC4	3105	45.7088	T402
huBE835D	3105	45.7088	T402
hu34BB8E	3105	45.7088	T402
hu057C7D	3105	45.7088	T402
hu99897F	3105	45.7088	T402
huCBEE5B	3105	45.7088	T402
hu01BD4F	3105	45.7088	T402
huE8AB10	3105	45.7088	T402
hu72110E	3105	45.7088	T402
huB68207	3105	45.7088	T402
hu4FE0D1	3105	45.7088	T402
huC5A2AE	3105	45.7088	T402
huB5A0DF	3105	45.7088	T402
hu6A8A8C	3105	45.7088	T402
huB331E5	3105	45.7088	T402
hu09203F	3105	45.7088	T402
huD758F7	3105	45.7088	T402
huF5AD12	3105	45.7088	T402
hu7B4393	3105	45.7088	T402
hu646527	3105	45.7088	T402
hu8B4E43	3105	45.7088	T402
hu3384B3	3105	45.7088	T402
hu12D2A3	3105	45.7088	T402
hu19C09F	3105	45.7088	T402
huE876D2	3105	45.7088	T402
hu45FFB2	3105	45.7088	T402
hu851AB8	3105	45.7088	T402
huE2FDFB	3105	45.7088	T402
hu1053CC	3105	45.7088	T402
hu264A0A	3105	45.7088	T402
hu961968	3105	45.7088	T402
hu68C34B	3105	45.7088	T402
hu2D53F2	3105	45.7088	T402
hu13812F	3105	45.7088	T402
hu07EC5F	3105	45.7088	T402
huC1057A	3105	45.7088	T402
hu5D04DE	3105	45.7088	T402
hu1213DA	3105	45.7088	T402
hu57A769	3105	45.7088	T402
hu589D0B	3105	45.7088	T402
huD2F73D	3105	45.7088	T402
hu75FD15	3105	45.7088	T402
huA5FD8B	3105	45.7088	T402
hu0C8573	3105	45.7088	T402
hu9EDB77	3105	45.7088	T402
huD85057	3105	45.7088	T402
hu98A9C6	3105	45.7088	T402
hu65A4A6	3105	45.7088	T402
hu193CEA	3105	45.7088	T402
huDD642E	3105	45.7088	T402
huFC4898	3105	45.7088	T402
huBC9AB5	3105	45.7088	T402
huBFEDCE	3105	45.7088	T402
hu2F9080	3105	45.7088	T402
huD4195A	3105	45.7088	T402
huB98011	3105	45.7088	T402
huC43685	3105	45.7088	T402
huD70430	3105	45.7088	T402
hu020262	3105	45.7088	T402
hu3B2A20	3105	45.7088	T402
hu807D73	3105	45.7088	T402
hu52B81F	3105	45.7088	T402
hu9D0869	3105	45.7088	T402
hu419539	3105	45.7088	T402
hu3BBB0F	3105	45.7088	T402
huBB49AE	3105	45.7088	T402
hu8073B9	3105	45.7088	T402
huA3A02C	3105	45.7088	T402
huEA045B	3105	45.7088	T402
huD7960A	3105	45.7088	T402
huD14602	3105	45.7088	T402
hu7BE59E	3105	45.7088	T402
huCCA261	3105	45.7088	T402
hu493240	3105	45.7088	T402
huFF2B4A	3105	45.7088	T402
hu4D1CC2	3105	45.7088	T402
huCE415E	3105	45.7088	T402
hu5A063B	3105	45.7088	T402
huF160AA	3105	45.7088	T402
huF85C6E	3105	45.7088	T402
huDC28F5	3105	45.7088	T402
hu8622BD	3105	45.7088	T402
hu3C8DE9	3105	45.7088	T402
huA84F63	3105	45.7088	T402
huCA017E	3105	45.7088	T402
huDF9053	3105	45.7088	T402
hu5FCE15	3105	45.7088	T402
hu955EE1	3105	45.7088	T402
huE85D4A	3105	45.7088	T402
hu1EC341	3105	45.7088	T402
huC39FB3	3105	45.7088	T402
hu05FD49	3105	45.7088	T402
hu52C5AD	3105	45.7088	T402
hu315025	3105	45.7088	T402
huD0E08A	3105	45.7088	T402
hu142874	3105	45.7088	T402
hu52F6FF	3105	45.7088	T402
hu86597D	3105	45.7088	T402
hu8D1A62	3105	45.7088	T402
hu618103	3105	45.7088	T402
hu836D0A	3105	45.7088	T402
hu00D419	3105	45.7088	T402
hu516E89	3105	45.7088	T402
hu23E4EF	3105	45.7088	T402
huE9D25C	3105	45.7088	T402
huBBD805	3105	45.7088	T402
hu26D074	3105	45.7088	T402
hu751995	3105	45.7088	T402
hu45BAB6	3105	45.7088	T402
huA3177D	3105	45.7088	T402
huC7AA8A	3105	45.7088	T402
hu57C8BE	3105	45.7088	T402
hu005EB9	3105	45.7088	T402
huF33837	3105	45.7088	T402
hu2D1FF3	3105	45.7088	T402
hu16360E	3105	45.7088	T402
hu3A68BA	3105	45.7088	T402
huCF446F	3105	45.7088	T402
huF194C8	3105	45.7088	T402
hu1A8053	3105	45.7088	T402
huBBDC10	3105	45.7088	T402
hu64DBF7	3105	45.7088	T402
hu5DE8CD	3105	45.7088	T402
huAF458E	3105	45.7088	T402
hu631D32	3105	45.7088	T402
hu4ECBA4	3105	45.7088	T402
hu7DAFF3	3105	45.7088	T402
huD828D2	3105	45.7088	T402
hu3F864B	3105	45.7088	T402
huC170B1	3105	45.7088	T402
hu2CDC82	3105	45.7088	T402
hu454AD7	3105	45.7088	T402
huA7FD13	3105	45.7088	T402
hu5C5920	3105	45.7088	T402
hu8E82F1	3105	45.7088	T402
hu8B0876	3105	45.7088	T402
hu037E20	3105	45.7088	T402
hu2DD760	3105	45.7088	T402
hu390F07	3105	45.7088	T402
hu5CD2C6	3105	45.7088	T402
huB1D7BD	3105	45.7088	T402
hu15CCF3	3105	45.7088	T402
huC388BF	3105	45.7088	T402
huAD1375	3105	45.7088	T402
huE8554D	3105	45.7088	T402
huA08B2B	3105	45.7088	T402
hu181BFB	3105	45.7088	T402
hu6E8157	3105	45.7088	T402
hu96959E	3105	45.7088	T402
hu093F8B	3105	45.7088	T402
hu1B2689	3105	45.7088	T402
huCD25E9	3105	45.7088	T402
hu3F83D2	3105	45.7088	T402
hu6578EA	3105	45.7088	T402
hu4A36C7	3105	45.7088	T402
hu5B19AE	3105	45.7088	T402
huA04273	3105	45.7088	T402
hu8E87A9	3105	45.7088	T402
hu265361	3105	45.7088	T402
huDCF4FA	3105	45.7088	T402
hu6A0E65	3105	45.7088	T402
huBF2DBE	3105	45.7088	T402
hu8D8CFA	3105	45.7088	T402
hu2F95D4	3105	45.7088	T402
huF1DC30	3105	45.7088	T402
huCF1F60	3105	45.7088	T402
hu57C3BB	3105	45.7088	T402
hu43294F	3105	45.7088	T402
hu2632E4	3105	45.7088	T402
hu787E67	3105	45.7088	T402
hu20C798	3105	45.7088	T402
hu4BF398	3105	45.7088	T402
huA60DA9	3105	45.7088	T402
hu9B5D16	3105	45.7088	T402
hu91ACB9	3105	45.7088	T402
hu2E179F	3105	45.7088	T402
hu94331C	3105	45.7088	T402
hu44DCFF	3105	45.7088	T402
hu1097B2	3105	45.7088	T402
huAFA81C	3105	45.7088	T402
hu21CA5C	3105	45.7088	T402
hu5E2945	3105	45.7088	T402
hu48840D	3105	45.7088	T402
hu75A71D	3105	45.7088	T402
hu26BEC7	3105	45.7088	T402
hu352868	3105	45.7088	T402
hu065B67	3105	45.7088	T402
huE9EECA	3105	45.7088	T402
huBADF69	3105	45.7088	T402
hu6C733E	3105	45.7088	T402
hu43860C	3105	45.7088	T402
huC9DD1C	3105	45.7088	T402
huDE5F48	3105	45.7088	T402
hu2FBC1E	3105	45.7088	T402
hu41C7EA	3105	45.7088	T402
hu0A6570	3105	45.7088	T402
hu92F898	3105	45.7088	T402
hu6A28EC	3105	45.7088	T402
huE8E021	3105	45.7088	T402
hu9EA336	3105	45.7088	T402
huDDFAE2	3105	45.7088	T402
hu519DE2	3105	45.7088	T402
hu39AD6F	3105	45.7088	T402
hu665667	3105	45.7088	T402
huA05317	3105	45.7088	T402
hu43A175	3105	45.7088	T402
hu7D2B9A	3105	45.7088	T402
hu2EE7FC	3105	45.7088	T402
hu00DFD8	3105	45.7088	T402
hu8016AE	3105	45.7088	T402
hu7CE538	3105	45.7088	T402
hu74F4A4	3105	45.7088	T402
huC410CA	3105	45.7088	T402
huBAA265	3105	45.7088	T402
huCCF26A	3105	45.7088	T402
hu57055F	3105	45.7088	T402
huB4E868	3105	45.7088	T402
hu6BC6F3	3105	45.7088	T402
hu1712BC	3105	45.7088	T402
hu3FAE6A	3105	45.7088	T402
hu8F82E3	3105	45.7088	T402
huD889CC	3105	45.7088	T402
huFE71F3	3105	45.7088	T402
hu10D50B	3105	45.7088	T402
hu53B0D4	3105	45.7088	T402
hu433D3A	3105	45.7088	T402
hu21A4B6	3105	45.7088	T402
hu3E2659	3105	45.7088	T402
huFD442E	3105	45.7088	T402
huB542BB	3105	45.7088	T402
hu9AE5EE	3105	45.7088	T402
hu79F922	3105	45.7088	T402
hu130377	3105	45.7088	T402
huCBFBFB	3105	45.7088	T402
huA38896	3105	45.7088	T402
hu613C50	3105	45.7088	T402
hu6C29D1	3105	45.7088	T402
huCFD853	3105	45.7088	T402
hu27D497	3105	45.7088	T402
huF21DD4	3105	45.7088	T402
hu6182D0	3105	45.7088	T402
hu7574AD	3105	45.7088	T402
hu094BE5	3105	45.7088	T402
hu4B0812	3105	45.7088	T402
huD83641	3105	45.7088	T402
hu7DCA3C	3105	45.7088	T402
hu478FC5	3105	45.7088	T402
hu99967E	3105	45.7088	T402
hu791136	3105	45.7088	T402
hu3B89BD	3105	45.7088	T402
huA91EB4	3105	45.7088	T402
hu5844AD	3105	45.7088	T402
hu4E82B4	3105	45.7088	T402
hu8DF3C4	3105	45.7088	T402
huA1D523	3105	45.7088	T402
hu70C80B	3105	45.7088	T402
hu33F35D	3105	45.7088	T402
hu5EF3C4	3105	45.7088	T402
huB6B648	3105	45.7088	T402
huC9AF06	3105	45.7088	T402
huC465C4	3105	45.7088	T402
hu86AA7A	3105	45.7088	T402
huD12023	3105	45.7088	T402
hu8A5F8F	3105	45.7088	T402
huD20DAF	3105	45.7088	T402
hu7B416E	3105	45.7088	T402
hu79E3C7	3105	45.7088	T402
hu0F0879	3105	45.7088	T402
huE7765D	3105	45.7088	T402
huDD1522	3105	45.7088	T402
huDF9008	3105	45.7088	T402
hu7852C5	3105	45.7088	T402
hu545475	3105	45.7088	T402
huDECFEF	3105	45.7088	T402
huD2F14E	3105	45.7088	T402
hu91BD69	3105	45.7088	T402
hu0B4B72	3105	45.7088	T402
hu48AC54	3105	45.7088	T402
hu62CB15	3105	45.7088	T402
huF550CF	3105	45.7088	T402
huDEF76C	3105	45.7088	T402
hu7E309A	3105	45.7088	T402
hu5917F3	3105	45.7088	T402
hu73BFBC	3105	45.7088	T402
huD4C782	3105	45.7088	T402
hu6664F3	3105	45.7088	T402
hu7D85C3	3105	45.7088	T402
huE2596D	3105	45.7088	T402
hu4D2239	3105	45.7088	T402
hu4B9A52	3105	45.7088	T402
hu267A10	3105	45.7088	T402
hu48C4EB	3105	45.7088	T402
huF58F40	3105	45.7088	T402
hu25A9DD	3105	45.7088	T402
huDAAA0A	3105	45.7088	T402
hu979849	3105	45.7088	T402
huCB1DEA	3105	45.7088	T402
huC2279C	3105	45.7088	T402
hu3DC5EA	3105	45.7088	T402
huDA52D5	3105	45.7088	T402
hu4B11A3	3105	45.7088	T402
hu394092	3105	45.7088	T402
hu396AD3	3105	45.7088	T402
hu27E03F	3105	45.7088	T402
hu0AA43F	3105	45.7088	T402
hu51B2DF	3105	45.7088	T402
hu057AD3	3105	45.7088	T402
hu2503E4	3105	45.7088	T402
huD81F3D	3105	45.7088	T402
hu9F0784	3105	45.7088	T402
hu8A5FBF	3105	45.7088	T402
huD5DD1B	3105	45.7088	T402
hu2519CF	3105	45.7088	T402
hu775356	3105	45.7088	T402
hu16A1B3	3105	45.7088	T402
hu5E3021	3105	45.7088	T402
huB33D36	3105	45.7088	T402
hu96D41E	3105	45.7088	T402
hu27340D	3105	45.7088	T402
hu8AA258	3105	45.7088	T402
hu5FF6B0	3105	45.7088	T402
hu7719F7	3105	45.7088	T402
hu7D0E75	3105	45.7088	T402
hu3A0860	3105	45.7088	T402
huFB87DF	3105	45.7088	T402
hu21C2A6	3105	45.7088	T402
hu4B102F	3105	45.7088	T402
hu3B8226	3105	45.7088	T402
hu726FB4	3105	45.7088	T402
hu1D278B	3105	45.7088	T402
huFBFF8B	3105	45.7088	T402
hu875FC9	3105	45.7088	T402
hu81BECE	3105	45.7088	T402
huAC887E	3105	45.7088	T402
huF9E172	3105	45.7088	T402
hu87839A	3105	45.7088	T402
huE5A9A3	3105	45.7088	T402
hu101EF8	3105	45.7088	T402
huD92216	3105	45.7088	T402
hu60EF43	3105	45.7088	T402
hu7861E3	3105	45.7088	T402
hu6791F6	3105	45.7088	T402
huD67BC6	3105	45.7088	T402
hu40FD50	3105	45.7088	T402
huA099E6	3105	45.7088	T402
huA9A9EE	3105	45.7088	T402
hu9F7183	3105	45.7088	T402
hu11AE54	3105	45.7088	T402
hu9B0A6D	3105	45.7088	T402
huE753C3	3105	45.7088	T402
hu0948AB	3105	45.7088	T402
hu62F5A1	3105	45.7088	T402
hu114F80	3105	45.7088	T402
huB95FD7	3105	45.7088	T402
hu832C83	3105	45.7088	T402
huBA957B	3105	45.7088	T402
hu7E7D99	3105	45.7088	T402
hu828330	3105	45.7088	T402
huB1F492	3105	45.7088	T402
hu1DD730	3105	45.7088	T402
huA0EFA3	3105	45.7088	T402
hu97745F	3105	45.7088	T402
hu8FE675	3105	45.7088	T402
huFCB8EE	3105	45.7088	T402
hu675643	3105	45.7088	T402
hu553620	3105	45.7088	T402
hu0E1D27	3105	45.7088	T402
hu74C42F	3105	45.7088	T402
hu4A9550	3105	45.7088	T402
huBE37B9	3105	45.7088	T402
hu9A103C	3105	45.7088	T402
hu019BBA	3105	45.7088	T402
huF4828E	3105	45.7088	T402
hu81C741	3105	45.7088	T402
hu1DED6C	3105	45.7088	T402
hu737C62	3105	45.7088	T402
hu715DC5	3105	45.7088	T402
huFD4AD3	3105	45.7088	T402
hu24C863	3105	45.7088	T402
hu888A87	3105	45.7088	T402
hu654B61	3105	45.7088	T402
huAD225A	3105	45.7088	T402
huAD719C	3105	45.7088	T402
huB96844	3105	45.7088	T402
huB0CC9A	3105	45.7088	T402
huF84457	3105	45.7088	T402
hu11603C	3105	45.7088	T402
hu2003AC	3105	45.7088	T402
huBBF649	3105	45.7088	T402
huBA6F37	3105	45.7088	T402
huC4F2BB	3105	45.7088	T402
hu1A1324	3105	45.7088	T402
huBFBBD8	3105	45.7088	T402
huD50F73	3105	45.7088	T402
hu3B173B	3105	45.7088	T402
huD636DC	3105	45.7088	T402
huD10FBC	3105	45.7088	T402
huC419F9	3105	45.7088	T402
huE1E24D	3105	45.7088	T402
huCBDC6D	3105	45.7088	T402
huF629AC	3105	45.7088	T402
huBC8000	3105	45.7088	T402
hu045168	3105	45.7088	T402
hu95E46D	3105	45.7088	T402
hu994A11	3105	45.7088	T402
huE7F5FC	3105	45.7088	T402
hu5CABA7	3105	45.7088	T402
hu498601	3105	45.7088	T402
hu26DA5F	3105	45.7088	T402
huE3A56D	3105	45.7088	T402
hu9B82D1	3105	45.7088	T402
huD37D14	3105	45.7088	T402
hu6D50BE	3105	45.7088	T402
hu98A2CE	3105	45.7088	T402
huE24396	3105	45.7088	T402
hu1FDEED	3105	45.7088	T402
huAF88DF	3105	45.7088	T402
hu0D09BD	3105	45.7088	T402
huDAE2DF	3105	45.7088	T402
hu092771	3105	45.7088	T402
hu88943B	3105	45.7088	T402
hu606C9D	3105	45.7088	T402
huD8C3BD	3105	45.7088	T402
huAF3DDC	3105	45.7088	T402
huAD98C9	3105	45.7088	T402
huEFD66A	3105	45.7088	T402
hu4FE12A	3105	45.7088	T402
huB7D6B1	3105	45.7088	T402
hu5EB275	3105	45.7088	T402
hu6F6F6C	3105	45.7088	T402
hu59502A	3105	45.7088	T402
hu5C39A6	3105	45.7088	T402
hu756D3A	3105	45.7088	T402
hu46528F	3105	45.7088	T402
hu919BE5	3105	45.7088	T402
hu6737FF	3105	45.7088	T402
hu5C5672	3105	45.7088	T402
hu941A10	3105	45.7088	T402
hu4E03BC	3105	45.7088	T402
huA27736	3105	45.7088	T402
huD58ABC	3105	45.7088	T402
hu297562	3105	45.7088	T402
hu397733	3105	45.7088	T402
huE11C66	3105	45.7088	T402
huDAC345	3105	45.7088	T402
huADF414	3105	45.7088	T402
huE778FA	3105	45.7088	T402
hu9A5BE2	3105	45.7088	T402
hu983A64	3105	45.7088	T402
hu9E8595	3105	45.7088	T402
huEB55D9	3105	45.7088	T402
huFEC65A	3105	45.7088	T402
huD9D625	3105	45.7088	T402
huD419A3	3105	45.7088	T402
huEED70B	3105	45.7088	T402
huFE4343	3105	45.7088	T402
huA84550	3105	45.7088	T402
hu831FD6	3105	45.7088	T402
hu3E0D8C	3105	45.7088	T402
hu77957D	3105	45.7088	T402
hu823E1C	3105	45.7088	T402
huB55976	3105	45.7088	T402
hu15402B	3105	45.7088	T402
hu90ABAC	3105	45.7088	T402
hu299FA0	3105	45.7088	T402
hu1B14B6	3105	45.7088	T402
huE81731	3105	45.7088	T402
hu748373	3105	45.7088	T402
hu766CAD	3105	45.7088	T402
hu172924	3105	45.7088	T402
huC2BEE1	3105	45.7088	T402
huBDA2E5	3105	45.7088	T402
hu4CFB79	3105	45.7088	T402
hu5CF435	3105	45.7088	T402
huB746CE	3105	45.7088	T402
hu17ABE7	3105	45.7088	T402
huE9E383	3105	45.7088	T402
hu8B499D	3105	45.7088	T402
huC3C30D	3105	45.7088	T402
hu2E5146	3105	45.7088	T402
hu1ED23F	3105	45.7088	T402
hu569BA6	3105	45.7088	T402
huD20416	3105	45.7088	T402
hu4D6908	3105	45.7088	T402
hu5D4AD0	3105	45.7088	T402
hu5A306E	3105	45.7088	T402
huAC3640	3105	45.7088	T402
hu92F8E1	3105	45.7088	T402
hu8E6CC6	3105	45.7088	T402
hu2179DA	3105	45.7088	T402
huDF04CC	3105	45.7088	T402
huA49E22	3105	45.7088	T402
huF40F46	3105	45.7088	T402
hu52DA79	3105	45.7088	T402
hu442A0A	3105	45.7088	T402
hu2BA6A1	3105	45.7088	T402
hu9FEC32	3105	45.7088	T402
hu08334F	3105	45.7088	T402
hu30804D	3105	45.7088	T402
hu8AFE1F	3105	45.7088	T402
hu147C2D	3105	45.7088	T402
hu938158	3105	45.7088	T402
hu453E0E	3105	45.7088	T402
huD649F1	3105	45.7088	T402
hu024B5D	3105	45.7088	T402
hu73043D	3105	45.7088	T402
huE27C66	3105	45.7088	T402
hu33894B	3105	45.7088	T402
hu38168C	3105	45.7088	T402
huE9130A	3105	45.7088	T402
hu2CF412	3105	45.7088	T402
hu05AE3F	3105	45.7088	T402
hu522703	3105	45.7088	T402
hu71C37D	3105	45.7088	T402
hu50309D	3105	45.7088	T402
hu5E8E50	3105	45.7088	T402
hu18D324	3105	45.7088	T402
hu4040B8	3105	45.7088	T402
huFD9E3B	3105	45.7088	T402
huED93F6	3105	45.7088	T402
huAB077E	3105	45.7088	T402
hu3D8171	3105	45.7088	T402
hu9A0F06	3105	45.7088	T402
hu63A1FD	3105	45.7088	T402
huBD6B35	3105	45.7088	T402
hu78E4B0	3105	45.7088	T402
huF2DA6F	3105	45.7088	T402
hu816A0B	3105	45.7088	T402
hu3A61B7	3105	45.7088	T402
huD59A33	3105	45.7088	T402
huF9F779	3105	45.7088	T402
hu940E45	3105	45.7088	T402
hu98FFC6	3105	45.7088	T402
hu0739F4	3105	45.7088	T402
huA55602	3105	45.7088	T402
huC3160A	3105	45.7088	T402
hu79C24D	3105	45.7088	T402
huA5D1FA	3105	45.7088	T402
huDA2757	3105	45.7088	T402
hu0A8345	3105	45.7088	T402
hu998A3D	3105	45.7088	T402
huA3BBD3	3105	45.7088	T402
hu50E540	3105	45.7088	T402
hu4C7B30	3105	45.7088	T402
hu47CCA7	3105	45.7088	T402
hu25EA7C	3105	45.7088	T402
huD847CE	3105	45.7088	T402
huBB4A7A	3105	45.7088	T402
hu41D90F	3105	45.7088	T402
hu034DB1	3105	45.7088	T402
hu4BE378	3105	45.7088	T402
huCD8F76	3105	45.7088	T402
huEB7553	3105	45.7088	T402
hu6157D1	3105	45.7088	T402
hu0CA6C6	3105	45.7088	T402
hu2DBF2D	3105	45.7088	T402
huF80F84	3105	45.7088	T402
hu63165B	3105	45.7088	T402
hu0B9C47	3105	45.7088	T402
hu5E39A6	3105	45.7088	T402
huE9D7FD	3105	45.7088	T402
huBE0281	3105	45.7088	T402
hu459AD0	3105	45.7088	T402
hu36A660	3105	45.7088	T402
hu9941AD	3105	45.7088	T402
hu9A47E0	3105	45.7088	T402
huDBF9DD	3105	45.7088	T402
hu774230	3105	45.7088	T402
hu374F4A	3105	45.7088	T402
hu1E14AB	3105	45.7088	T402
hu84B706	3105	45.7088	T402
huAA58BA	3105	45.7088	T402
hu039674	3105	45.7088	T402
huD550A5	3105	45.7088	T402
hu72B82C	3105	45.7088	T402
huA5A1D1	3105	45.7088	T402
hu57C9FD	3105	45.7088	T402
hu786B4C	3105	45.7088	T402
hu014EFA	3105	45.7088	T402
huD80EF3	3105	45.7088	T402
huA62EF0	3105	45.7088	T402
huF6E77D	3105	45.7088	T402
huCB92AC	3105	45.7088	T402
hu5D24B4	3105	45.7088	T402
hu1D45E6	3105	45.7088	T402
hu34D5B9	3105	45.7088	T402
hu6C4BCF	3105	45.7088	T402
hu26C7EE	3105	45.7088	T402
hu421C8D	3105	45.7088	T402
hu2F62E7	3105	45.7088	T402
hu839A25	3105	45.7088	T402
hu22D6ED	3105	45.7088	T402
hu3E3E69	3105	45.7088	T402
huB2054F	3105	45.7088	T402
huC06265	3105	45.7088	T402
huF7FE53	3105	45.7088	T402
hu81EA71	3105	45.7088	T402
hu21DC54	3105	45.7088	T402
hu365511	3105	45.7088	T402
huECE756	3105	45.7088	T402
hu781EE2	3105	45.7088	T402
hu132B5C	3105	45.7088	T402
hu941154	3105	45.7088	T402
hu7D9CFA	3105	45.7088	T402
hu6E5DF0	3105	45.7088	T402
hu1E75D3	3105	45.7088	T402
huDCB901	3105	45.7088	T402
hu23502F	3105	45.7088	T402
hu101457	3105	45.7088	T402
hu432EB5	3105	45.7088	T402
huA45084	3105	45.7088	T402
huB6623D	3105	45.7088	T402
huD8A898	3105	45.7088	T402
hu40E9C9	3105	45.7088	T402
hu50B3F5	3105	45.7088	T402
huCE9A11	3105	45.7088	T402
huE58F77	3105	45.7088	T402
hu569A8F	3105	45.7088	T402
huEF4B6A	3105	45.7088	T402
hu6E004A	3105	45.7088	T402
huEFBA44	3105	45.7088	T402
huD16532	3105	45.7088	T402
huEAE6C8	3105	45.7088	T402
hu6C5523	3105	45.7088	T402
hu4F3A99	3105	45.7088	T402
hu803926	3105	45.7088	T402
huECE0F1	3105	45.7088	T402
hu005023	3105	45.7088	T402
huFCE5FD	3105	45.7088	T402
hu28391C	3105	45.7088	T402
hu66330E	2928	43.1032	1481
huEC8BB4	2771	40.792	1482
huCD380F	2735	40.262	1483
huEFA221	2602	38.3041	1484
hu6D7AFE	2439	35.9046	1485
hu61F42D	2368	34.8594	1486
huACD70E	2311	34.0203	1487
huB9F2F3	2309	33.9909	1488
hu2C55D0	2286	33.6523	T1489
hu2E6AC0	2286	33.6523	T1489
huC8A935	2277	33.5198	1491
hu96A8CC	2275	33.4904	1492
hu720B20	2264	33.3284	1493
hu9385BA	2254	33.1812	T1494
hu957276	2254	33.1812	T1494
huDBC928	2254	33.1812	T1494
huE2492C	2254	33.1812	T1494
hu90257C	2254	33.1812	T1494
hu8B54DD	2254	33.1812	T1494
hu1F391C	2254	33.1812	T1494
hu177760	2254	33.1812	T1494
hu4D474D	2254	33.1812	T1494
huD9DCC1	2254	33.1812	T1494
hu68929D	2254	33.1812	T1494
hu1D808A	2254	33.1812	T1494
hu1A7894	2254	33.1812	T1494
hu438198	2225	32.7543	1507
huAA23DC	2220	32.6807	1508
hu553F31	2133	31.4	1509
huA33758	2097	30.87	T1510
hu406CC1	2097	30.87	T1510
hu36DDC6	2097	30.87	T1510
huAC48C3	2097	30.87	T1510
huC60E3B	2097	30.87	T1510
hu6CF728	2097	30.87	T1510
huFE01E1	2097	30.87	T1510
huDA0B15	2084	30.6786	1517
hu9F3770	2063	30.3695	1518
huDB1635	1981	29.1624	1519
hu5FBC05	1928	28.3822	1520
huF9A043	1832	26.9689	1521
hu02F007	1822	26.8217	T1522
huA519E4	1822	26.8217	T1522
hu50FD71	1822	26.8217	T1522
hu99972E	1775	26.1298	1525
huDD900D	1755	25.8354	T1526
huE5674A	1755	25.8354	T1526
hu16EC18	1755	25.8354	T1526
hu6F29F6	1720	25.3202	1529
hu3F7CB4	1672	24.6136	1530
hu6D48DD	1631	24.01	1531
huAA459B	1619	23.8334	1532
hu3AD9A6	1616	23.7892	1533
huF7F4CC	1598	23.5242	T1534
hu7066A4	1598	23.5242	T1534
hu1E622D	1598	23.5242	T1534
hu265850	1598	23.5242	T1534
huBC6911	1598	23.5242	T1534
huF71F06	1598	23.5242	T1534
hu3C5109	1598	23.5242	T1534
hu213B62	1598	23.5242	T1534
hu97A9F7	1598	23.5242	T1534
hu9EB3EE	1598	23.5242	T1534
huABB4CD	1598	23.5242	T1534
hu474789	1598	23.5242	T1534
hu60E9A7	1598	23.5242	T1534
huB4D021	1598	23.5242	T1534
huC93FB9	1598	23.5242	T1534
hu75685D	1598	23.5242	T1534
huC300EA	1598	23.5242	T1534
hu9D998D	1598	23.5242	T1534
hu7A4AD1	1598	23.5242	T1534
huE33CE7	1598	23.5242	T1534
hu46112F	1598	23.5242	T1534
huD4DAAF	1598	23.5242	T1534
hu33F781	1598	23.5242	T1534
huA39049	1598	23.5242	T1534
hu4CCAD8	1598	23.5242	T1534
hu323F78	1598	23.5242	T1534
hu27CA2F	1598	23.5242	T1534
huD6E8A6	1598	23.5242	T1534
hu182EDC	1598	23.5242	T1534
hu1C6B7D	1598	23.5242	T1534
hu639D02	1598	23.5242	T1534
hu2A4D22	1598	23.5242	T1534
hu8A6018	1598	23.5242	T1534
hu7B594C	1598	23.5242	T1534
huB256A2	1598	23.5242	T1534
hu086E48	1598	23.5242	T1534
huB536C5	1598	23.5242	T1534
hu9B7557	1598	23.5242	T1534
hu07CA25	1598	23.5242	T1534
hu1BFD07	1598	23.5242	T1534
hu06D96C	1598	23.5242	T1534
hu040C0A	1598	23.5242	T1534
hu239987	1598	23.5242	T1534
hu6A8D30	1598	23.5242	T1534
huE4DAE4	1598	23.5242	T1534
huA2CA68	1598	23.5242	T1534
hu16FFF2	1598	23.5242	T1534
huF45B7D	1598	23.5242	T1534
hu6252E2	1598	23.5242	T1534
hu372BC1	1598	23.5242	T1534
huD75A2E	1598	23.5242	T1534
hu03AF0E	1598	23.5242	T1534
hu9C9470	1598	23.5242	T1534
hu076559	1598	23.5242	T1534
hu859793	1598	23.5242	T1534
hu358108	1598	23.5242	T1534
hu4A0B16	1598	23.5242	T1534
hu90F59F	1598	23.5242	T1534
hu5C4EBA	1598	23.5242	T1534
hu46CEAE	1598	23.5242	T1534
hu3815E2	1598	23.5242	T1534
huC7388D	1598	23.5242	T1534
hu514600	1598	23.5242	T1534
hu5E8AF5	1598	23.5242	T1534
hu8471D8	1598	23.5242	T1534
hu2CA680	1598	23.5242	T1534
hu54DCA9	1598	23.5242	T1534
huD0E15D	1598	23.5242	T1534
huC35FDD	1598	23.5242	T1534
hu3F2301	1598	23.5242	T1534
huD8A5B6	1598	23.5242	T1534
hu548894	1551	22.8323	1605
hu55EF84	1507	22.1846	T1606
hu7946D6	1507	22.1846	T1606
hu446BB0	1507	22.1846	T1606
hu2561FE	1507	22.1846	T1606
huCBF97C	1507	22.1846	T1606
huA7EB97	1507	22.1846	T1606
hu6AE31C	1507	22.1846	T1606
huF99A55	1507	22.1846	T1606
huB24B8E	1507	22.1846	T1606
hu55EDCB	1507	22.1846	T1606
huD76A20	1507	22.1846	T1606
hu25D82D	1507	22.1846	T1606
hu3EEE3A	1507	22.1846	T1606
hu3C35B3	1507	22.1846	T1606
hu580BA5	1507	22.1846	T1606
hu9CDD0F	1507	22.1846	T1606
hu013ACD	1507	22.1846	T1606
huE44F41	1507	22.1846	T1606
huEAA57B	1507	22.1846	T1606
huDAA62E	1507	22.1846	T1606
hu27FD1F	1507	22.1846	T1606
hu81E840	1218	17.9302	1627
hu63A38C	977	14.3825	1628
hu1C4E9A	673	9.90726	1629
hu165E62	656	9.657	T1630
huFDC2BE	656	9.657	T1630
hu2F8AA6	656	9.657	T1630
hu3EFFEE	499	7.3458	T1633
hu25E94B	499	7.3458	T1633
hu1187FF	499	7.3458	T1633
hu98AE69	306	4.50464	1636
huB0CA36	157	2.3112	1637
huFAA0CF	107	1.57515	1638
huBC964C	70	1.03047	1639
hu74E0D7	29	0.42691	1640
hu174334	10	0.14721	1641
hu85C7B9	0	0	T1642
huFB9662	0	0	T1642
hu20E8DB	0	0	T1642
hu214D5B	0	0	T1642
hu4C97AE	0	0	T1642
hu5FA424	0	0	T1642
hu6A9594	0	0	T1642
huB5A3DC	0	0	T1642
huD35E95	0	0	T1642
hu40244C	0	0	T1642
huDA2B68	0	0	T1642
huB76FB2	0	0	T1642
hu5689E7	0	0	T1642
hu29F6EF	0	0	T1642
hu3B94F1	0	0	T1642
hu1CAE0D	0	0	T1642
hu5C74FF	0	0	T1642
hu9F2A9A	0	0	T1642
huB2D68F	0	0	T1642
hu9EB83B	0	0	T1642
hu58D3D3	0	0	T1642
hu119DFA	0	0	T1642
hu236C41	0	0	T1642
hu4052C4	0	0	T1642
huA09927	0	0	T1642
hu31D43B	0	0	T1642
huB066C2	0	0	T1642
hu595D41	0	0	T1642
hu4EE413	0	0	T1642
huD821AC	0	0	T1642
huA59E0E	0	0	T1642
hu87BAAD	0	0	T1642
huB027D9	0	0	T1642
hu15FECA	0	0	T1642
huFC361A	0	0	T1642
hu5FC91E	0	0	T1642
huC5263A	0	0	T1642
hu03E466	0	0	T1642
hu224941	0	0	T1642
hu97DA8A	0	0	T1642
huC9BDFD	0	0	T1642
hu1A6FA3	0	0	T1642
huDA4081	0	0	T1642
hu0EC8D7	0	0	T1642
hu58E668	0	0	T1642
huEEBCF4	0	0	T1642
hu173B4E	0	0	T1642
hu65D282	0	0	T1642
hu8F0D4B	0	0	T1642
hu7AC640	0	0	T1642
hu214F30	0	0	T1642
huBA3075	0	0	T1642
huAE47B2	0	0	T1642
hu58EA19	0	0	T1642
huB11146	0	0	T1642
huCE009C	0	0	T1642
hu3AB9D3	0	0	T1642
hu774091	0	0	T1642
huA9C1C3	0	0	T1642
hu3557AE	0	0	T1642
huAB6E69	0	0	T1642
huF8C953	0	0	T1642
hu428CA7	0	0	T1642
huF59B60	0	0	T1642
huB0B21D	0	0	T1642
huA7C527	0	0	T1642
hu8CCADD	0	0	T1642
hu5E47C2	0	0	T1642
huFF3147	0	0	T1642
huA48E0C	0	0	T1642
hu976868	0	0	T1642
hu9F0918	0	0	T1642
hu8D0051	0	0	T1642
hu1E53EF	0	0	T1642
hu838C46	0	0	T1642
huF9E5EC	0	0	T1642
huBAA2AA	0	0	T1642
hu085B6D	0	0	T1642
huE07725	0	0	T1642
hu62F057	0	0	T1642
hu7ECB33	0	0	T1642
huE48F41	0	0	T1642
hu8D1A80	0	0	T1642
huABCF6D	0	0	T1642
hu075916	0	0	T1642
huF8839C	0	0	T1642
hu6A0CE8	0	0	T1642
huBE37CB	0	0	T1642
hu671C26	0	0	T1642
hu3FF6E3	0	0	T1642
huA21570	0	0	T1642
hu8AF1DC	0	0	T1642
hu0A9A12	0	0	T1642
huDCD45D	0	0	T1642
hu89CF20	0	0	T1642
hu68F2F3	0	0	T1642
hu50C5A2	0	0	T1642
hu566A80	0	0	T1642
hu67ED87	0	0	T1642
hu6623EA	0	0	T1642
huBFC414	0	0	T1642
hu812903	0	0	T1642
huB47108	0	0	T1642
huC75733	0	0	T1642
huF305DF	0	0	T1642
hu4B7E58	0	0	T1642
hu2DE9FC	0	0	T1642
hu333DD0	0	0	T1642
hu7C1A2E	0	0	T1642
huAF1F4E	0	0	T1642
hu97E2C9	0	0	T1642
hu9EE009	0	0	T1642
huC1D008	0	0	T1642
hu0FB100	0	0	T1642
huCCADFC	0	0	T1642
hu5FD679	0	0	T1642
hu0BDC7C	0	0	T1642
hu8CE268	0	0	T1642
huE78C55	0	0	T1642
hu6B9251	0	0	T1642
hu11FFC2	0	0	T1642
hu59736F	0	0	T1642
huC05EFD	0	0	T1642
huA01AB8	0	0	T1642
hu732A34	0	0	T1642
huE90D31	0	0	T1642
hu191E69	0	0	T1642
hu0EC5C6	0	0	T1642
huA9261B	0	0	T1642
huBC4E20	0	0	T1642
huDE18B9	0	0	T1642
hu1AFD24	0	0	T1642
hu815829	0	0	T1642
huD997C8	0	0	T1642
huA4E1F4	0	0	T1642
huD65E44	0	0	T1642
huC1D265	0	0	T1642
hu573A9C	0	0	T1642
hu90F90A	0	0	T1642
hu4BDC29	0	0	T1642
huB5BC6D	0	0	T1642
huEBE4CD	0	0	T1642
huFAA482	0	0	T1642
hu0C8083	0	0	T1642
hu920B50	0	0	T1642
hu69178E	0	0	T1642
hu989329	0	0	T1642
hu3A54C5	0	0	T1642
hu85E6EC	0	0	T1642
huAB3A35	0	0	T1642
hu52E01E	0	0	T1642
hu0A4B56	0	0	T1642
hu03B2E1	0	0	T1642
hu412A51	0	0	T1642
hu17E13A	0	0	T1642
hu3DCA40	0	0	T1642
huFF5F73	0	0	T1642
huC7B4CB	0	0	T1642
hu661AD0	0	0	T1642
hu633787	0	0	T1642
huDDE1EB	0	0	T1642
hu835265	0	0	T1642
hu9A4DF0	0	0	T1642
hu5E8DBB	0	0	T1642
hu20D710	0	0	T1642
huAF3415	0	0	T1642
huD06DC0	0	0	T1642
hu450107	0	0	T1642
hu3AA153	0	0	T1642
hu755B9A	0	0	T1642
huF0844D	0	0	T1642
hu39D07D	0	0	T1642
hu14705A	0	0	T1642
hu5DE423	0	0	T1642
hu0B8B17	0	0	T1642
hu5DFE77	0	0	T1642
huAD7D3F	0	0	T1642
hu2DDBDF	0	0	T1642
hu1F4A47	0	0	T1642
hu90A953	0	0	T1642
huDECB0F	0	0	T1642
hu0B6257	0	0	T1642
huD6E5DE	0	0	T1642
hu3F8570	0	0	T1642
hu2271EB	0	0	T1642
huF1244E	0	0	T1642
hu3359F8	0	0	T1642
hu7AA90C	0	0	T1642
huE9CBD3	0	0	T1642
hu41BFFB	0	0	T1642
huC4ADB7	0	0	T1642
hu9ADC29	0	0	T1642
huC78E1E	0	0	T1642
hu802D23	0	0	T1642
huC9BD52	0	0	T1642
huF9E629	0	0	T1642
hu62C8C6	0	0	T1642
hu755D05	0	0	T1642
hu452773	0	0	T1642
huBAE08B	0	0	T1642
huA91FD3	0	0	T1642
hu28BD85	0	0	T1642
hu5173C2	0	0	T1642
hu3C3EEA	0	0	T1642
hu07F371	0	0	T1642
huEC9AF2	0	0	T1642
huC6EAC9	0	0	T1642
hu5A1F3D	0	0	T1642
hu8F918A	0	0	T1642
hu875182	0	0	T1642
huFA70A3	0	0	T1642
hu36D6B7	0	0	T1642
hu7FD78E	0	0	T1642
hu2F278E	0	0	T1642
huE4DA53	0	0	T1642
hu85DAC0	0	0	T1642
huD77E41	0	0	T1642
hu536433	0	0	T1642
hu5DD952	0	0	T1642
hu14F7BB	0	0	T1642
hu3CF82F	0	0	T1642
hu94CA0D	0	0	T1642
huB39D5D	0	0	T1642
huBEDA0B	0	0	T1642
hu949DFD	0	0	T1642
hu0CE0FB	0	0	T1642
huFD5F6E	0	0	T1642
hu6CA2AD	0	0	T1642
hu5B8771	0	0	T1642
hu28CC9D	0	0	T1642
hu8C625B	0	0	T1642
huB5D8AA	0	0	T1642
hu09047F	0	0	T1642
hu02ACEF	0	0	T1642
hu12547A	0	0	T1642
huAACBF4	0	0	T1642
hu6657DE	0	0	T1642
hu568A17	0	0	T1642
hu9D1F0E	0	0	T1642
hu3B82B7	0	0	T1642
huB57DD4	0	0	T1642
huF40410	0	0	T1642
hu989EEF	0	0	T1642
huBBEB5D	0	0	T1642
hu81B385	0	0	T1642
huC3ACB0	0	0	T1642
hu402338	0	0	T1642
hu25C433	0	0	T1642
hu3F7E26	0	0	T1642
hu35394D	0	0	T1642
hu3A653C	0	0	T1642
hu9F14AB	0	0	T1642
hu78B513	0	0	T1642
huF8E723	0	0	T1642
huD93082	0	0	T1642
huEA0CC9	0	0	T1642
huD6F70D	0	0	T1642
huBF2BAA	0	0	T1642
hu84E158	0	0	T1642
huFB6D3A	0	0	T1642
hu7C5655	0	0	T1642
hu22577A	0	0	T1642
huDA1BBE	0	0	T1642
hu5C1563	0	0	T1642
huE7DA8C	0	0	T1642
hu717FF6	0	0	T1642
hu3C798D	0	0	T1642
huA207CF	0	0	T1642
huD4BF17	0	0	T1642
hu015C22	0	0	T1642
hu864E84	0	0	T1642
huD08A7B	0	0	T1642
huB577B2	0	0	T1642
huD85347	0	0	T1642
hu407142	0	0	T1642
huF02BE9	0	0	T1642
hu19747D	0	0	T1642
hu9C9350	0	0	T1642
hu7ED49C	0	0	T1642
hu4B2FD9	0	0	T1642
huA30EF2	0	0	T1642
hu434D01	0	0	T1642
huEC380C	0	0	T1642
hu4060F9	0	0	T1642
hu2D0BB4	0	0	T1642
hu57850F	0	0	T1642
huD8D955	0	0	T1642
huA552B7	0	0	T1642
hu7B66E7	0	0	T1642
hu39B31D	0	0	T1642
hu86648E	0	0	T1642
hu007B82	0	0	T1642
huBD2F5C	0	0	T1642
hu887E2A	0	0	T1642
hu36D029	0	0	T1642
huDC4B2C	0	0	T1642
hu98C394	0	0	T1642
hu5C4FED	0	0	T1642
hu53DE5B	0	0	T1642
huA2ADD9	0	0	T1642
hu0471B4	0	0	T1642
huC04B0C	0	0	T1642
hu468432	0	0	T1642
huA48B0A	0	0	T1642
hu75E791	0	0	T1642
huE52653	0	0	T1642
hu0D663B	0	0	T1642
huAF9B09	0	0	T1642
hu8C1E45	0	0	T1642
hu90E485	0	0	T1642
huFA938C	0	0	T1642
huA94193	0	0	T1642
hu61EBEE	0	0	T1642
huC97997	0	0	T1642
hu13ABB8	0	0	T1642
hu18371E	0	0	T1642
hu78C250	0	0	T1642
hu74EABA	0	0	T1642
hu902B44	0	0	T1642
huD3D99C	0	0	T1642
hu2707C2	0	0	T1642
huAF7FF9	0	0	T1642
hu836015	0	0	T1642
hu2430FB	0	0	T1642
huB8E153	0	0	T1642
huFF65FD	0	0	T1642
hu126F52	0	0	T1642
hu3129F7	0	0	T1642
huB504C5	0	0	T1642
hu53E601	0	0	T1642
huBBC70B	0	0	T1642
hu2B29E6	0	0	T1642
huF1E1D2	0	0	T1642
hu382DC2	0	0	T1642
hu47574A	0	0	T1642
hu5B898F	0	0	T1642
hu91090F	0	0	T1642
hu694F78	0	0	T1642
huA15666	0	0	T1642
hu78F78D	0	0	T1642
hu4339C0	0	0	T1642
hu8CFF0E	0	0	T1642
huB32BAB	0	0	T1642
huDB3F3C	0	0	T1642
hu998BB8	0	0	T1642
huA35FE6	0	0	T1642
hu70CFBD	0	0	T1642
huE6162F	0	0	T1642
hu1705A8	0	0	T1642
hu51E7A8	0	0	T1642
hu4ABDF2	0	0	T1642
hu87C6A9	0	0	T1642
huF86469	0	0	T1642
hu52B678	0	0	T1642
hu7AB6CC	0	0	T1642
hu10A89C	0	0	T1642
hu60C602	0	0	T1642
huB42EAF	0	0	T1642
[truncated: 3,016 more rows]

## Sheet: Table S9-P-index state
HUID	P-Index	State
hu96713F	96.7351	Washington
hu6D1115	96.716	California
hu199EF4	96.6028	Utah
huC73C2D	96.5284	California
hu925B56	96.5253	New Jersey
hu8BEDE1	96.4921	Florida
hu3E50D4	96.4182	California
hu155D20	96.3815	North Carolina
huF421B2	96.3736	Texas
huDD6E7A	96.3689	Florida
huB5A0DF	96.363	Arizona
hu75F3D7	96.3568	Washington
hu17ABE7	96.3568	Michigan
huD8A898	96.3468	Washington
hu36A660	96.346	Tennessee
huCF0C0F	96.3436	District Of Columbia
huD554DB	96.3432	Missouri
huCBDC6D	96.3428	California
hu4A9989	96.3418	Ohio
huDE435D	96.3401	Massachusetts
hu065B67	96.3401	Massachusetts
hu488F89	96.2549	Massachusetts
hu5A063B	96.2482	Massachusetts
hu442A0A	96.116	Nebraska
hu816A0B	96.116	Arizona
hu836D0A	96.116	Colorado
huDBF064	96.116	California
hu9B0A6D	96.116	Wisconsin
hu3C0577	96.0782	Michigan
huD09050	96.0782	California
hu6578EA	96.0782	Alaska
hu1A8107	96.0782	Massachusetts
huA08B2B	96.0782	Washington
hu8FE675	96.0782	Kansas
hu05AE3F	96.0782	Massachusetts
hu01FCAD	96.0782	California
huB573AE	96.0782	Massachusetts
hu3CEAE6	96.0782	Texas
hu983A64	96.0782	Alabama
hu033AF6	96.0782	Washington
hu2E179F	96.0782	Pennsylvania
hu96B7C3	96.0782	California
hu5CCE61	96.0782	Texas
hu521A6E	96.0782	California
hu1BF153	96.0782	Georgia
hu18D324	96.0782	California
hu91FB6B	96.0782	Massachusetts
hu4F3A99	96.0782	New York
hu7D97DF	96.0782	Florida
huEBC5E7	96.0782	Missouri
hu0739F4	96.0782	Indiana
hu390F07	96.0782	California
hu751995	96.0782	Texas
huED962A	96.0782	Texas
huA60DA9	96.0782	Massachusetts
hu81C741	96.0782	California
hu42FD5E	96.0782	California
huF6B0B1	96.0782	California
huC43685	96.0782	California
hu647F28	96.0782	California
huB7D6B1	96.0782	Ohio
huD2F73D	96.0782	Massachusetts
hu50B3F5	96.0782	Massachusetts
huD92216	96.0782	Ohio
huC3C30D	96.0782	New York
hu5C5920	96.0782	Virginia
hu7604D9	96.0782	Vermont
huADB22D	96.0782	California
hu8B35DE	96.0782	Missouri
huCB1DEA	96.0782	Massachusetts
hu7BE59E	96.0782	California
hu20289E	96.0782	Florida
huEFD66A	96.0271	Iowa
hu52DA79	96.016	Georgia
hu3E2659	96.0123	Maryland
hu60EF43	96.0062	Florida
huD0127A	96.0054	Maryland
huFE9B93	96.0018	Iowa
hu51FE08	95.9746	Massachusetts
huDDCF88	95.9746	Massachusetts
huE7F5FC	95.9746	Minnesota
huB7EEC5	95.9746	Massachusetts
hu3C6B72	95.9746	New York
hu726FB4	95.9746	Massachusetts
hu2B76CC	95.9592	Texas
hu92F8E1	95.9588	Illinois
huE9E777	95.9149	Minnesota
hu613C50	95.9036	California
hu21815E	95.8829	Indiana
hu466B05	95.8719	Idaho
huD758F7	95.8452	North Dakota
hu3B8141	95.8397	Indiana
huE81731	95.8338	Georgia
huB10361	95.832	Massachusetts
huF83462	95.8034	California
huD0D2F9	95.7792	Hawaii
hu037E20	95.7792	Massachusetts
hu7FC773	95.7496	California
hu9408BD	95.7431	Vermont
huE3FBCD	95.7415	Massachusetts
huD80EF3	95.7415	California
hu50D3EC	95.7415	California
hu3C86DB	95.7277	New York
hu9B93D0	95.7125	Vermont
hu21C2A6	95.7054	North Carolina
hu6A28EC	95.7054	Florida
huD16532	95.7054	Illinois
hu3A68BA	95.7054	California
hu46528F	95.7054	Kansas
huD70430	95.7054	Kentucky
hu0CA6C6	95.7054	New York
hu8D8CFA	95.6957	New York
hu5B19AE	95.6957	Pennsylvania
hu91ACB9	95.6957	California
hu5880D9	95.6957	California
hu7FA667	95.6957	California
huCCF26A	95.6957	Massachusetts
huF629AC	95.6957	Missouri
hu27340D	95.6957	Ohio
huFBFF8B	95.6957	Wisconsin
huB4E868	95.6957	California
hu493240	95.6727	California
hu1247AF	95.6636	Missouri
hu94040B	95.6596	Colorado
hu2E4B9F	95.6537	Illinois
hu77C5CB	95.6462	Illinois
hu1DD730	95.6389	Massachusetts
huEE0410	95.636	New York
huFF2969	95.634	Connecticut
huABC594	95.634	Tennessee
huE44F41	95.6301	Massachusetts
hu365511	95.6017	Massachusetts
huA38896	95.592	Vermont
huEF6271	95.5851	New York
huDC28F5	95.579	California
hu1D278B	95.5725	Massachusetts
hu299FA0	95.5634	New York
huD50F73	95.5598	Delaware
hu7D9CFA	95.5598	Iowa
hu6157D1	95.5598	Michigan
hu5D4AD0	95.5598	Florida
huC36E0F	95.5598	Massachusetts
hu21731A	95.5598	Georgia
huBC8000	95.5598	Maryland
huE9EECA	95.5598	Washington
hu181BFB	95.5529	Ohio
hu8BFB8B	95.5417	California
huA1D523	95.5301	Virginia
huA90CA9	95.5198	Pennsylvania
hu478FC5	95.5155	California
hu024B5D	95.4638	New York
hu60180F	95.4551	Wisconsin
huF33837	95.4531	California
huFF6AB4	95.4009	California
hu7D3329	95.3875	Massachusetts
huD57BBF	95.3839	Florida
huAD98C9	95.3687	Florida
hu4E82B4	95.3606	Idaho
huF70B02	95.3589	Massachusetts
hu8602F1	95.3326	Nevada
hu1365DC	95.3289	Arizona
hu5F5EB7	95.3279	Pennsylvania
huB96844	95.3236	Iowa
huAF458E	95.3228	California
hu98FFC6	95.3228	Maine
hu014EFA	95.3228	Florida
hu48E77B	95.3212	Alabama
huCFD853	95.3137	Florida
hu14ECAE	95.3088	New Hampshire
hu8A5FBF	95.2999	California
huCED936	95.2989	Massachusetts
hu0C1563	95.2964	California
hu5CF435	95.2946	Maine
huAD225A	95.2887	Illinois
huDD1522	95.2877	Florida
hu6F04F0	95.2875	California
hu43294F	95.2873	Oklahoma
hu016B28	95.2829	New Hampshire
huA49E22	95.28	New Jersey
hu45A646	95.2798	California
hu48840D	95.2758	California
huB2AA50	95.2749	California
huC62047	95.2747	Virginia
hu8AC8B8	95.2745	Virginia
hu72B82C	95.2735	Massachusetts
hu802D92	95.2735	Massachusetts
huD649F1	95.2723	California
huD5C574	95.2721	Tennessee
huDE3365	95.2687	Minnesota
hu46CB48	95.2687	New York
hu6BF6F9	95.2612	Minnesota
hu6E8157	95.2612	Pennsylvania
hu66D0AA	95.2536	Maryland
hu397733	95.2534	Louisiana
huCBEE5B	95.2534	New Jersey
huC2279C	95.2534	Florida
hu30888B	95.2443	West Virginia
hu64DBF7	95.2388	California
hu3B173B	95.2192	Massachusetts
huE2FAF1	95.1979	Kansas
hu374F4A	95.1918	Texas
hu776C1D	95.1869	Virginia
hu6F6F6C	95.1808	Kansas
hu050E9C	95.1798	Pennsylvania
hu4CA5B9	95.178	Massachusetts
hu5E164C	95.1772	Wisconsin
huA8B443	95.1697	Maine
hu654B61	95.1524	New Jersey
hu618103	95.1498	Massachusetts
huAF3DDC	95.1478	Massachusetts
hu66E27A	95.1463	Iowa
hu2BC187	95.137	Iowa
huD889CC	95.1273	New York
hu1A4F2E	95.1194	Florida
huFB87DF	95.0897	Florida
hu3384B3	95.0822	Florida
hu775E9F	95.0759	California
hu73BFBC	95.0759	New Hampshire
hu1BD549	95.0717	California
huF80F84	95.0713	Massachusetts
hu8AFE1F	95.0423	North Carolina
hu2C1AB7	95.0303	Ohio
huDBD591	95.0246	Missouri
huE17950	95.0157	Wisconsin
hu2AB2C8	95.0068	Missouri
hu851AB8	95.0011	California
hu2CA680	94.9993	Tennessee
hu6C733E	94.9993	Missouri
hu61466C	94.995	Massachusetts
huEC68B1	94.995	California
hu0D1FA1	94.9936	Connecticut
hu1187FF	94.9889	Arkansas
hu034DB1	94.9834	Colorado
hu4F3DB4	94.9776	Virginia
huAEADC0	94.9763	Massachusetts
hu2A4D22	94.9725	Arizona
huD636DC	94.9723	Texas
hu88F5BD	94.9713	Indiana
hu092771	94.9711	Kentucky
hu79C24D	94.9711	Maryland
hu3AD9A6	94.967	Nevada
hu399FC0	94.9524	California
hu2C1D94	94.9469	Nevada
hu7A2F1D	94.9394	Maryland
hu5E55F5	94.9358	Texas
hu62F92D	94.9153	Washington
hu516E89	94.9149	California
hu5A306E	94.908	Pennsylvania
hu940E45	94.9062	New York
hu03FCD6	94.9053	Nevada
huB1FD55	94.9047	California
huA720D3	94.9041	California
huCB92AC	94.9011	Utah
huFE71F3	94.9001	Wisconsin
hu81EA71	94.8962	Illinois
hu2503E4	94.8958	Idaho
huBA6F37	94.8958	Texas
hu5CABA7	94.8865	Louisiana
hu88D1FC	94.881	Indiana
huF9F779	94.8806	South Carolina
hu15CCF3	94.8806	Washington
huB828CB	94.8802	New Mexico
huE9B080	94.8692	Illinois
huC5733C	94.8674	New York
hu5BB600	94.8672	Pennsylvania
huCD8F76	94.8666	Tennessee
hu04260F	94.8648	California
hu8D6607	94.864	Massachusetts
hu5917F3	94.8603	California
hu9EDB77	94.8571	Connecticut
hu267A10	94.853	California
hu519DE2	94.8526	South Dakota
hu0C0779	94.8526	Washington
hu24F4AB	94.8386	Virginia
huC388BF	94.8244	Massachusetts
huD419A3	94.8189	California
hu675643	94.8092	California
hu1EE528	94.8051	California
hu16EC18	94.8031	Pennsylvania
hu602487	94.7978	Oregon
hu7123C1	94.7887	Maryland
huAFA81C	94.7867	New York
hu9A0F06	94.7727	California
hu0FB755	94.7723	Montana
hu054977	94.765	Massachusetts
huD0D79A	94.7522	Pennsylvania
hu646527	94.752	Maine
hu76CAA5	94.7471	Texas
huAC827A	94.7425	California
hu5CD2C6	94.7372	Massachusetts
hu63165B	94.7337	Texas
hu9E6329	94.7222	Colorado
hu34D5B9	94.7092	Massachusetts
hu14262A	94.6903	Washington
hu96FC5C	94.6733	Texas
hu8E82F1	94.6733	California
hu5F0DCB	94.6631	Massachusetts
hu17705C	94.6414	Massachusetts
huDF8970	94.6388	Pennsylvania
hu998A3D	94.6339	Pennsylvania
hu5AE84D	94.6337	Massachusetts
huAB5240	94.6285	Ohio
hu76380E	94.6216	Hawaii
huBD6B35	94.595	Utah
hu7B4393	94.5913	Illinois
huFD4AD3	94.5907	Florida
hu4FE0D1	94.5907	Idaho
hu34BA70	94.5907	Ohio
huB89823	94.5907	Maryland
hu68B66A	94.5907	Tennessee
huD0E08A	94.5907	Washington
huA5B645	94.5907	California
huE8554D	94.5907	Alabama
hu9A06D5	94.5846	Texas
hu4BE6F2	94.5775	North Carolina
hu263CFD	94.5743	Kentucky
hu4B11A3	94.5575	Minnesota
hu868880	94.5516	California
hu545475	94.5483	California
hu580BA5	94.5471	California
hu3DF8AD	94.541	Alabama
huD7960A	94.5398	California
hu648431	94.5378	Georgia
hu05F442	94.5323	Texas
huED0F40	94.5321	Virginia
hu0F0879	94.5248	Maryland
huDD6BB0	94.4915	Minnesota
hu3DB8ED	94.4897	New York
huCF446F	94.4871	California
huE9B698	94.4871	New York
huEC0E19	94.4842	Colorado
hu599905	94.481	New York
hu265361	94.4808	Colorado
hu08334F	94.4741	California
hu9FEC32	94.4664	Hawaii
hu41D90F	94.4643	California
hu9D3638	94.4627	Massachusetts
hu4A1856	94.4601	Pennsylvania
hu43860C	94.4581	Massachusetts
hu61F3D9	94.4536	Arkansas
huA05317	94.4443	Massachusetts
hu474D66	94.4364	Ohio
hu609D1E	94.4364	Illinois
hu175AB0	94.4364	California
hu4B3FF4	94.4364	Illinois
hu10D50B	94.4364	Illinois
hu8229AE	94.4343	Minnesota
hu8D99F6	94.425	Texas
huF4A676	94.4146	California
hu47F0A8	94.4146	Illinois
huDA1243	94.4146	Tennessee
hu4D62E5	94.4146	New York
huB47EB5	94.4146	Arkansas
huC262CB	94.4146	Pennsylvania
hu4D906B	94.4146	Georgia
hu919BE3	94.4106	North Carolina
huAD719C	94.41	Massachusetts
hu5E8E50	94.399	Maryland
hu106D0F	94.3968	Massachusetts
huA06BFC	94.3867	Kansas
huD847CE	94.3865	Michigan
hu19F818	94.3769	Tennessee
huD30DD1	94.3769	Massachusetts
hu417985	94.3769	California
huAC8440	94.3769	Colorado
hu8DDBB0	94.3769	Colorado
hu3781E6	94.3769	Oregon
hu642C65	94.3769	Mississippi
huF013C4	94.3769	Massachusetts
hu4052C4	94.3769	Illinois
hu7534F3	94.3769	Massachusetts
hu9367D1	94.3769	Massachusetts
hu0FB100	94.3769	Texas
huF33C3B	94.3769	North Dakota
hu169AC5	94.3769	Georgia
huC51695	94.3769	Massachusetts
huD8D955	94.3769	Wyoming
hu52B90E	94.3769	Texas
huC623BC	94.3769	Massachusetts
hu562114	94.3769	Connecticut
huFA7A8E	94.3769	California
hu4CD223	94.3769	Indiana
hu50B3A1	94.3769	Arizona
hu4BD886	94.3769	Alabama
hu0F6CC5	94.3769	Indiana
hu45AE46	94.3769	California
huEC9AF2	94.3769	Washington
hu6ABACE	94.3769	Massachusetts
huA15666	94.3769	Wisconsin
huC1D265	94.3769	California
hu045B94	94.3769	Washington
hu40C6BA	94.3769	California
hu0C9503	94.3769	Massachusetts
hu2EC0C0	94.3769	California
huE18C7D	94.3769	Connecticut
hu45160E	94.3769	Ohio
hu7379BC	94.3769	California
hu52F1E0	94.3769	Oregon
hu92D1C5	94.3769	Washington
hu25516E	94.3769	Iowa
huBAA44F	94.3769	California
huA91F45	94.3769	California
hu1D34ED	94.3769	Florida
hu4C3DD5	94.3769	Maryland
hu6B4DFF	94.3769	Kansas
huBBC70B	94.3769	California
hu1F7A7D	94.3769	California
huB5A3DC	94.3769	Ohio
hu224C94	94.3769	Indiana
hu4B2019	94.3769	California
huA110DA	94.3769	Florida
hu20FDD8	94.3769	New York
huDFD6C7	94.3769	Massachusetts
huE07725	94.3769	North Carolina
hu9EB83B	94.3769	Massachusetts
hu5D8D89	94.3769	Pennsylvania
huC7A559	94.3769	Michigan
hu630EAE	94.3769	Idaho
hu75B40D	94.3769	Massachusetts
hu694A23	94.3769	Georgia
hu734BD6	94.3769	California
hu0486D6	94.3769	California
huCCF18D	94.3769	Massachusetts
huB2FAF6	94.3769	Connecticut
hu97120C	94.3769	Massachusetts
huC2ADDF	94.3769	Massachusetts
huB29F01	94.3769	Massachusetts
hu2B581E	94.3769	Alaska
huD4B8A2	94.3769	Iowa
hu1F5BD6	94.3769	Colorado
hu032C04	94.3769	Pennsylvania
huB57DD4	94.3769	Washington
hu1725A5	94.3769	Maryland
hu28EA7A	94.3769	Ohio
hu0BCA45	94.3769	Massachusetts
hu15E4D2	94.3769	Tennessee
hu3BF9B7	94.3769	Massachusetts
huD360D0	94.3769	Virginia
hu0684DB	94.3769	California
hu54E9E5	94.3769	California
hu6DA401	94.3769	Minnesota
huC7C7BA	94.3769	Virginia
hu1EF1AF	94.3769	California
huAC6E4A	94.3769	New York
hu48739E	94.3769	Minnesota
hu64EBBB	94.3769	California
huBE12FC	94.3769	Ohio
huA56CA0	94.3769	New York
huD478DF	94.3769	New York
hu369F3B	94.3769	California
hu839A25	94.3749	Minnesota
huB4940E	94.3739	Minnesota
huFDF88E	94.3729	Minnesota
huDCF4FA	94.3704	New York
huF160AA	94.3702	California
huEDF7DA	94.3684	Maryland
huFAA0CF	94.3451	Virginia
hu5C4EBA	94.3428	California
hu6FECE9	94.337	Virginia
huC39FB3	94.3004	California
huA91EB4	94.2966	New York
hu26B551	94.2887	Oregon
huEBD467	94.2802	New York
hu5DE8CD	94.2771	Colorado
huAA53E0	94.2751	Massachusetts
hu5C39A6	94.2708	Georgia
huDAA62E	94.2666	Washington
huFBD57F	94.2662	New Hampshire
hu5D9DE3	94.2621	New York
hu33E2D9	94.2532	North Carolina
huA0E089	94.253	Massachusetts
huCF305F	94.2495	Arizona
hu1B2689	94.241	New York
hu4040B8	94.2402	California
hu4A6650	94.2392	Connecticut
huB173FD	94.2201	California
hu63B0BA	94.2179	New York
hu79F922	94.2179	New York
hu6C3F34	94.2179	California
huD3A569	94.2179	California
hu2D53F2	94.2102	Oregon
huBBDC10	94.2081	Georgia
hu05CA34	94.2081	Pennsylvania
huF9B31C	94.2065	Illinois
hu005EB9	94.1931	Virginia
hu1E14AB	94.1919	Virginia
huECE756	94.1895	Massachusetts
hu061DF9	94.1779	Massachusetts
hu63A1FD	94.1686	California
hu2FEC01	94.167	Michigan
huEAA391	94.1607	Kentucky
huC434ED	94.1548	Massachusetts
hu2DBF2D	94.1467	Michigan
hu3C8DE9	94.1465	Massachusetts
hu35389E	94.1453	Maryland
hu8E2A35	94.1422	California
hu78E4B0	94.1404	Oregon
huEC6EEC	94.1347	California
hu955EE1	94.1307	Virginia
hu5BC706	94.1294	Pennsylvania
hu2B0CE6	94.1294	Florida
hu4F80C7	94.1294	California
hu72076D	94.1294	Florida
hu840B0B	94.1276	Illinois
huC101E5	94.125	California
hu6ED94A	94.1238	Massachusetts
huD85057	94.1215	California
hu270702	94.1199	Texas
huEA4EE5	94.1197	Maryland
hu499ED5	94.1146	California
hu56B3B6	94.1132	California
huB98011	94.1132	California
huCDAA62	94.1073	Maryland
hu882406	94.1069	California
huF06AD0	94.1016	Washington
hu6E4515	94.1004	Massachusetts
huD58ABC	94.0988	Massachusetts
hu420F49	94.0945	Texas
hu84082F	94.0927	Massachusetts
hu51B2DF	94.0919	Alabama
hu553620	94.0899	Tennessee
hu19C09F	94.0858	Missouri
hu394092	94.0844	New York
hu8B3865	94.0842	Massachusetts
hu826751	94.0826	Massachusetts
huAC887E	94.0812	California
hu28F39C	94.0795	Virginia
hu8E87A9	94.0745	Massachusetts
hu00D419	94.0722	Iowa
huBE37B9	94.0722	Massachusetts
huB2054F	94.0718	Pennsylvania
hu05FD49	94.0708	New York
hu3C0611	94.0704	Connecticut
hu67B84E	94.0629	California
huCD380F	94.0536	Idaho
hu96405F	94.0517	Louisiana
hu093F8B	94.0448	Rhode Island
huF974A8	94.044	Washington
huDA2757	94.0426	California
hu7852C5	94.0424	Ohio
hu328790	94.0418	Montana
huA5BA2A	94.0418	California
hu566AA7	94.0418	Texas
hu264A0A	94.0414	Wisconsin
huDD98FB	94.0402	California
huB4883B	94.0392	California
hu57C9FD	94.0382	Massachusetts
hu443DE9	94.0329	California
huFE4343	94.0313	Massachusetts
hu3AF94D	94.028	California
hu094BE5	94.0278	Colorado
hu9AE5EE	94.025	Washington
huC92BC9	94.0219	New Hampshire
hu1B23C3	94.0193	Arizona
hu2167CD	94.0045	Michigan
huF1ED8F	94.0041	Pennsylvania
hu67DF19	94.0041	Massachusetts
huE3654F	94.0041	Massachusetts
huBB058E	94.0041	New Jersey
huBE5852	94.0041	Louisiana
huA06676	94.0041	Maryland
hu8C4008	94.0041	Michigan
huD4CA84	94.0041	Washington
hu24460C	94.0041	Tennessee
huB5831F	94.0041	Florida
huF1F523	94.0041	Florida
hu526022	94.0041	Colorado
hu5C3F07	94.0041	Georgia
hu35394D	94.0041	Washington
huFBC418	94.0041	New Mexico
huF02E23	94.0041	Missouri
hu5B1EF7	94.0041	Massachusetts
huE6B76A	94.0041	Massachusetts
hu1A4E62	94.0041	Nevada
hu5FC91E	94.0041	Massachusetts
huF080F9	94.0041	Massachusetts
huC3ACB0	94.0041	Florida
hu3DA7DA	94.0041	Virginia
hu0FDE6C	94.0041	Massachusetts
hu1312FD	94.0041	Colorado
hu8C7745	94.0041	Texas
hu2F1BE0	94.0041	Maryland
hu99EC4F	94.0041	Missouri
huEB78B2	94.0041	California
huDDA29F	94.0041	Florida
huFA271E	94.0041	Tennessee
hu98C972	94.0041	Florida
huC82DC0	94.0041	New York
hu35020C	94.0041	Florida
hu2F9648	94.0041	California
hu02ACEF	94.0041	Texas
huFA83C8	94.0041	Montana
hu60F8E8	94.0041	Colorado
huACE510	94.0041	California
hu1AF744	94.0006	California
huF1C0BF	93.9943	Kentucky
hu41CBC8	93.9943	Pennsylvania
huE20187	93.9943	California
huF515BB	93.9943	Massachusetts
huAA306E	93.9943	New Jersey
huC30E3F	93.9943	Ohio
hu5C9388	93.9943	California
hu189A7F	93.9943	California
huDEEECB	93.9943	New York
hu9B9F69	93.9943	Massachusetts
huD7DB72	93.9943	California
huFEEFBB	93.9943	Minnesota
huE467E6	93.9943	Connecticut
huF48418	93.9943	New York
hu4BA913	93.9943	Massachusetts
hu0D3F4F	93.9943	Massachusetts
hu00698E	93.9943	Massachusetts
hu3C3EEA	93.9943	North Carolina
hu5A8E21	93.9943	Nebraska
huF05601	93.9943	New York
hu83D459	93.9943	New York
hu3920B1	93.9943	Arizona
hu4B8FF8	93.9943	Oregon
hu595D41	93.9943	Maine
hu5C14F0	93.9943	Massachusetts
hu6716D2	93.9943	Minnesota
huEC83E7	93.9943	Iowa
hu17A4AB	93.9943	New York
hu29CF50	93.9943	Washington
hu4ADA8A	93.9943	New York
hu8ED2F4	93.9943	Virginia
hu8578CD	93.9943	Massachusetts
hu622D47	93.9943	Maine
huC96797	93.9943	Indiana
hu24A473	93.9943	California
hu2C915E	93.9941	Nevada
huA84F63	93.9921	Massachusetts
huA4E2CF	93.9726	Minnesota
hu779B4F	93.9686	California
hu4BF398	93.9637	Kansas
hu9E4FA5	93.9627	Maryland
hu96E6E8	93.9617	Indiana
hu6295B3	93.9548	California
huB1488D	93.9528	Pennsylvania
hu79B3A4	93.9347	California
hu156E46	93.9347	Massachusetts
huECF94A	93.9347	Texas
hu3174C7	93.9347	Nevada
huE81CB6	93.9347	Arizona
hu9F4A88	93.9347	California
huF8A8D1	93.9347	Oklahoma
hu536D30	93.9347	Wisconsin
hu24BD37	93.9347	North Carolina
huC41B6C	93.9347	New York
hu7AB6CC	93.9327	California
hu149A6B	93.9327	Massachusetts
hu86FBB0	93.9327	Massachusetts
hu9E31E0	93.9327	California
huA51EE4	93.9327	Kentucky
hu5A625E	93.9327	Michigan
hu47574A	93.9327	New York
hu25A890	93.9327	Missouri
hu889B30	93.9258	Florida
hu2AF047	93.9254	New Mexico
hu6CF728	93.9189	Texas
hu3D303A	93.9179	Arkansas
hu13812F	93.9179	New York
hu6E5DF0	93.9179	Maryland
hu7260DD	93.9118	California
huB63C0C	93.9043	Virginia
hu52E130	93.9022	Oregon
huE31062	93.9014	Ohio
hu807D73	93.8994	Oregon
hu6E9C24	93.8962	Massachusetts
hu5D24B4	93.8876	Connecticut
hu9745B5	93.8779	California
hu258460	93.8684	Massachusetts
huBADF69	93.8682	Louisiana
huDBC928	93.8592	Massachusetts
hu48FD05	93.8584	Georgia
huCFF045	93.8584	Alabama
huAC35A9	93.8584	California
huEF414C	93.8584	New Jersey
hu434D01	93.8584	Georgia
hu6EDC7E	93.8584	California
hu9280E0	93.8584	Texas
hu5D8BBD	93.8584	Florida
hu873177	93.8584	North Carolina
hu632082	93.8584	Massachusetts
hu03E466	93.8584	Utah
hu230449	93.8584	New Jersey
huE58F77	93.8509	California
hu4B9A52	93.8503	Maryland
huBAA265	93.8475	Texas
huC29627	93.841	Michigan
huD588DE	93.8353	Nebraska
hu4B0812	93.8329	Massachusetts
huC9AF06	93.8245	Florida
hu5FCE15	93.8217	New York
hu524B5B	93.8191	Virginia
hu0F8194	93.8185	Washington
hu462369	93.8174	Massachusetts
hu15402B	93.8099	Virginia
huAB591A	93.8087	Colorado
hu919BDF	93.8087	Tennessee
hu627574	93.8045	California
huD95DAB	93.8037	Texas
hu859793	93.801	New Jersey
hu1FDEED	93.8008	Minnesota
hu849A95	93.7976	Oklahoma
huDF04CC	93.7968	Texas
hu939B7C	93.7943	Massachusetts
hu432EB5	93.7931	Connecticut
hu59C5B2	93.7923	Texas
hu766CAD	93.7921	Massachusetts
huE27C66	93.7911	Pennsylvania
hu775356	93.7888	Oregon
hu2E32EE	93.7882	California
huC9483F	93.7882	California
huA099E6	93.7852	Iowa
hu6CC83D	93.7811	Oregon
hu5DA1EE	93.7789	Alabama
hu4C0A4F	93.7759	New York
hu048C92	93.7751	Massachusetts
huE5A9A3	93.7736	West Virginia
hu24C863	93.7659	New York
huD09534	93.7574	Virginia
huD81F3D	93.7546	California
huCBF97C	93.7489	California
huBAF444	93.7481	Virginia
hu588C8F	93.7481	North Carolina
hu6E46C7	93.7467	Washington
huDF9008	93.7371	Connecticut
hu3CAB43	93.7341	Georgia
huE9E383	93.7316	Virginia
hu8E6CC6	93.7316	Massachusetts
huAB8707	93.7207	New York
hu6664F3	93.7158	Michigan
hu213B62	93.7051	Pennsylvania
hu5A0DFE	93.7051	Kentucky
hu265850	93.6894	New York
huA27736	93.6868	Massachusetts
hu6BC6F3	93.6813	Virginia
hu7DCBF9	93.6789	Louisiana
hu50405B	93.6653	Pennsylvania
hu779F7A	93.6647	Massachusetts
hu4F8813	93.6643	Colorado
hu477434	93.6592	Connecticut
huA7E205	93.6592	New York
hu70D651	93.658	Massachusetts
hu132B5C	93.6552	Washington
hu1097B2	93.6483	Maine
hu4664CE	93.6381	Illinois
huAA245C	93.6371	Tennessee
hu3DDADF	93.6298	Pennsylvania
hu919BBA	93.6268	Iowa
hu01024B	93.6268	Massachusetts
hu8203B5	93.6225	Maine
hu2EB3B7	93.6215	Massachusetts
hu2474E5	93.6215	New York
hu0210F2	93.6215	North Carolina
huB6A8A0	93.6215	New Jersey
hu9BAFB4	93.6215	California
hu0C1FC7	93.6215	Colorado
hu7C72F8	93.6215	California
hu412A51	93.6215	California
hu22A4E2	93.6215	Michigan
hu4FA99E	93.6215	South Carolina
hu8DDB68	93.6215	Texas
huFAA482	93.6215	Maryland
huAC48C3	93.6134	Florida
hu4C04A0	93.6132	California
hu8ABB0A	93.6122	Pennsylvania
huD87C64	93.6028	New Jersey
huEAE6C8	93.5992	Massachusetts
huA33758	93.5955	Tennessee
hu92C40A	93.5903	Arizona
huE52653	93.5878	Massachusetts
huCFD575	93.586	West Virginia
hu569A8F	93.5783	New York
hu616CCD	93.5651	Texas
huDF9010	93.5619	Washington
huB97B4E	93.5598	Missouri
huF9A15E	93.5598	California
hu4BB903	93.5598	Massachusetts
hu154164	93.5598	Illinois
hu0A6570	93.5562	Pennsylvania
hu52B7E5	93.5556	Massachusetts
hu90B053	93.5537	Massachusetts
hu7AC640	93.5521	California
huEF066A	93.5521	Illinois
hu3F0A84	93.5521	Missouri
hu7ED49C	93.5521	New York
huE4DA53	93.5521	New Jersey
hu5DFE77	93.5521	California
huAF1F4E	93.5521	California
hu3E9D3B	93.5501	Michigan
hu5949F5	93.5501	Ohio
hu841C8D	93.5501	Maryland
hu8A359A	93.5501	California
hu5B220F	93.5501	Tennessee
huC4A276	93.5468	Colorado
hu9D3D56	93.542	Massachusetts
hu4B6D1D	93.542	New York
hu3F864B	93.5223	New York
hu687B6B	93.5209	Connecticut
hu786B4C	93.5207	California
huCCD063	93.5199	Ohio
hu07CA25	93.5103	Indiana
hu5A1D5F	93.499	Massachusetts
hu2430FB	93.4904	Ohio
hu3CDB6A	93.4904	Missouri
hu936BF8	93.4904	Ohio
huBAF7FC	93.4904	Virginia
huB39241	93.4856	Illinois
huC97997	93.4856	Washington
hu589D0B	93.4846	West Virginia
hu54EEB2	93.4791	Texas
hu4B41E2	93.4758	Maryland
hu02F2F9	93.4758	New York
huF71F06	93.4754	Arizona
huC14AE1	93.4667	Minnesota
hu3BE6EF	93.4631	New York
hu081AAE	93.456	Florida
hu868BCC	93.4521	Wisconsin
hu3B94BD	93.4517	New York
hu574751	93.4487	North Carolina
hu005725	93.4472	California
hu619C6C	93.4462	Arizona
hu8B54DD	93.4436	California
huAF3C63	93.4424	California
huAB47EB	93.4395	District Of Columbia
hu174334	93.4383	Florida
hu089792	93.4367	Michigan
hu005023	93.4361	Georgia
huF5E2D4	93.4359	Nevada
huB55976	93.4347	Florida
hu297562	93.4259	Massachusetts
hu152E96	93.4146	Illinois
hu30F119	93.4138	New Mexico
huD37D14	93.4032	California
hu045168	93.3996	South Carolina
hu04693B	93.3986	Virginia
huCEB0FE	93.3975	California
huA55602	93.3931	California
hu82436A	93.386	Maryland
hu45BAB6	93.3635	California
hu9BE3A3	93.3456	West Virginia
hu57A769	93.3444	California
huBB4A7A	93.3428	Illinois
hu94E6EC	93.3428	Washington
huF7E042	93.3322	California
huC244BC	93.3217	California
huEAA57B	93.3213	Alabama
hu543A57	93.3136	Massachusetts
hu8C9BB9	93.2762	New York
huBBBEDF	93.2762	California
huD34AB0	93.2752	Pennsylvania
hu88943B	93.2726	Massachusetts
huC0FD53	93.2639	Utah
huE11A1A	93.2631	Indiana
hu1BFD07	93.2525	Kansas
huFFA651	93.2503	California
hu27FD1F	93.2355	California
huA3BBD3	93.2334	Massachusetts
hu48C4EB	93.2328	New Jersey
hu82D4C3	93.2296	Massachusetts
hu6642CE	93.2215	Massachusetts
huBD3E20	93.2194	Massachusetts
hu5FD75D	93.2172	California
hu8BF030	93.2083	Delaware
hu168F74	93.205	Wisconsin
hu620F18	93.2032	Hawaii
hu448C4B	93.1801	California
huD52556	93.1795	Massachusetts
hu4104D9	93.1793	Maryland
huE78C55	93.1793	New York
hu732A34	93.1793	Florida
hu5962F5	93.1793	California
hu53075C	93.1783	Iowa
huD8D4AD	93.1772	Pennsylvania
hu0844B5	93.1772	Florida
hu40FAEA	93.1699	New York
hu42F87B	93.1566	California
hu3EFFEE	93.1525	Oregon
huAB2018	93.1513	Vermont
huEA2AF0	93.1316	New Jersey
hu025CEA	93.1275	Massachusetts
huC3160A	93.1245	Illinois
hu474789	93.1229	California
huE58FBD	93.1176	California
huBC145D	93.1176	California
hu6A01AF	93.1176	California
hu5AE862	93.1172	California
hu0165DF	93.1079	Missouri
hu600B58	93.1079	New York
huEE37EE	93.1079	Massachusetts
hu515A13	93.1079	North Carolina
hu4AE0F2	93.1079	California
hu294056	93.103	Oklahoma
huE34B72	93.103	Indiana
hu6E7EB2	93.103	Pennsylvania
huE2FDFB	93.1022	Florida
huF38CD2	93.0914	California
hu5A61B8	93.0835	California
huE58004	93.0705	Vermont
huAEC1B0	93.0701	California
hu2843C9	93.0649	Ohio
hu4D474D	93.0482	Washington
huDE3564	93.0434	Maine
hu1213DA	93.0426	Florida
huBAE08B	93.0413	Wisconsin
hu250634	93.0413	California
hu54EA88	93.0413	Michigan
huCE53B0	93.0385	New York
huA2CA68	93.0379	North Dakota
hu9385BA	93.0363	Michigan
hu2A9A49	93.0336	Massachusetts
hu62F5A1	93.0261	California
huFF7476	93.0156	Massachusetts
huBA957B	93.0131	Illinois
hu619F51	93.002	Missouri
hu4E8462	92.972	Michigan
hu0E453F	92.9716	California
huF45021	92.9689	South Carolina
huA5D1FA	92.9681	California
hu0E64A1	92.9537	New York
huE35226	92.9488	Massachusetts
hu0C8573	92.9488	California
hu2632E4	92.9488	Massachusetts
hu117D1E	92.9488	Maine
hu0F33F3	92.9432	Oregon
huF5F075	92.9361	Virginia
huDCB7B2	92.931	California
huB4D223	92.9271	New Mexico
hu97DB4A	92.9271	California
hu98E618	92.9271	California
hu63EB0A	92.9271	Georgia
huA3A02C	92.9231	California
hu013ACD	92.9158	California
huF84457	92.9032	New York
hu3C35B3	92.8985	Ohio
hu60AB7C	92.8951	New York
huEDBD67	92.8937	Colorado
hu881AA0	92.8894	Connecticut
hu78CECE	92.8894	California
hu41ED75	92.8894	Louisiana
hu066CF9	92.8894	Indiana
huF8AEC7	92.8894	Florida
hu9928FC	92.8894	Oregon
huDF0DAF	92.8894	California
huA8DD58	92.8894	Oregon
hu3EBF80	92.8894	Massachusetts
hu20D710	92.8894	Virginia
huAA67BC	92.8894	Oregon
hu51322A	92.8894	Massachusetts
hu1FE130	92.8894	Iowa
huE1DE08	92.8894	Illinois
huF6CDC1	92.8894	Colorado
huF81829	92.8894	Texas
hu7700E6	92.8894	Pennsylvania
hu75E791	92.8894	Virginia
huD41B94	92.8894	California
huBC9F21	92.8894	North Carolina
hu8B2C08	92.8894	Maryland
hu633787	92.8894	Colorado
hu3F8570	92.8894	Michigan
huB4E01A	92.8894	Florida
hu26DEBB	92.8894	Minnesota
huDB3F3C	92.8894	Georgia
hu8ABBF8	92.8894	California
hu83E9B9	92.8894	California
hu0B100A	92.8894	Missouri
hu9D1BE2	92.8894	Colorado
hu911FDC	92.8894	New Jersey
huED154F	92.8894	California
hu781C4E	92.8894	Florida
hu5FAD44	92.8894	Ohio
hu9122D5	92.8894	South Carolina
huC14F8E	92.8894	Virginia
huC899DC	92.8894	California
hu22D7F9	92.8894	California
hu19B7A0	92.8894	California
hu2D0BB4	92.8894	Alabama
huD883BD	92.8894	Utah
hu011C57	92.8894	New Mexico
hu083037	92.8894	Alabama
hu9AB7EF	92.8894	District Of Columbia
hu1CCE96	92.8894	Florida
hu604DF1	92.8894	Virginia
huFFB09D	92.8894	California
hu5AACA1	92.8894	California
huCD90E3	92.8894	California
hu69B91F	92.8894	Washington
hu4CD2E9	92.8894	Nebraska
hu451D2E	92.8894	Michigan
huCFA537	92.8894	Massachusetts
huA05407	92.8894	California
hu670F98	92.8894	Massachusetts
hu9F3772	92.8894	New Mexico
huB921C5	92.8894	California
hu42D651	92.8894	Rhode Island
hu3E3370	92.8894	Oregon
hu68F245	92.8894	Arizona
hu9D0221	92.8894	Maryland
hu53A64C	92.8894	Massachusetts
hu237A50	92.8894	Tennessee
hu3343A5	92.8894	Oregon
huD04B7B	92.8894	Washington
hu536A4B	92.8894	New York
huB991F9	92.8894	South Carolina
hu2271EB	92.8894	Texas
hu41D6DC	92.8894	Oregon
hu3DF619	92.8894	Massachusetts
hu0EC5C6	92.8894	New York
huF08583	92.8894	Montana
huF92387	92.8894	Alaska
huCA14D2	92.8894	California
hu269E6C	92.8788	Colorado
huE2F2FC	92.8748	California
hu79AB64	92.8713	Massachusetts
hu9D00EB	92.8657	Massachusetts
hu9A103C	92.8655	California
huFEC65A	92.8642	California
huB4C1A1	92.8496	Oregon
hu7A262B	92.8425	Massachusetts
huBD8A03	92.8121	Kentucky
huC5203C	92.7957	Wisconsin
hu0CF2EE	92.7916	Minnesota
huBCCA03	92.7908	California
hu6C6ECC	92.7902	Oklahoma
huAB6B79	92.7902	Colorado
huF5E454	92.7902	Arizona
huBD640A	92.7861	Minnesota
hu904B18	92.7821	Pennsylvania
hu035FA7	92.7788	California
huDAC345	92.7758	Connecticut
hu3C5109	92.7752	Washington
hu3CA4B0	92.7728	Texas
huF13303	92.7728	California
huB2FCBA	92.7728	New Hampshire
huA44E91	92.7728	Colorado
hu81BECE	92.7661	Ohio
hu11603C	92.762	Tennessee
hu135EB8	92.7482	Minnesota
huF58F40	92.746	Maine
hu184381	92.7397	Massachusetts
huA4F281	92.7369	South Carolina
huB3B6EE	92.735	Massachusetts
hu3363A7	92.735	Connecticut
huCA4479	92.735	California
hu11338C	92.735	Arkansas
huB110D3	92.735	Florida
hu5A15AB	92.735	Washington
hu998798	92.735	California
huBFE0A8	92.735	New York
huA31492	92.735	Massachusetts
hu228A00	92.735	Arizona
hu9E307C	92.735	New Jersey
huBE3694	92.735	Florida
hu76C647	92.735	Kentucky
hu510364	92.735	Massachusetts
hu57BE78	92.735	Missouri
huD103CC	92.735	California
hu6DC172	92.735	Kentucky
hu163E88	92.735	Texas
huB6B43E	92.735	New York
hu71ED76	92.735	Missouri
hu57B9E3	92.735	California
hu6A6DEC	92.735	Texas
hu4D99B4	92.735	Massachusetts
hu450107	92.735	Louisiana
huEA5C95	92.735	Texas
huE2EAB7	92.735	Massachusetts
hu4CFB79	92.7257	Texas
hu105429	92.7178	Texas
huE4DAE4	92.7117	Arkansas
hu7B594C	92.6951	Massachusetts
hu4C3094	92.6835	Washington
hu33F781	92.6699	North Carolina
huD75A2E	92.6517	California
hu7D0E75	92.6425	Massachusetts
hu4265F5	92.6044	Wisconsin
huDF3421	92.5999	New Jersey
huFD13AB	92.5924	Pennsylvania
hu1A417A	92.5912	Georgia
hu23DF74	92.5861	Missouri
hu2419F7	92.5861	Mississippi
hu0CE0FB	92.5744	Virginia
huBAAC98	92.5606	Maryland
hu7C3A81	92.5543	Colorado
hu5FA322	92.5543	New York
huB730FF	92.5445	Massachusetts
hu114F80	92.5287	Maryland
hu42681A	92.517	Texas
hu15FECA	92.5166	New York
hu52F345	92.5166	Massachusetts
huD83C6C	92.5166	California
hu85C7B9	92.5166	California
hu64DE1D	92.5166	Massachusetts
hu5A0C00	92.5166	Tennessee
hu5F0FED	92.5166	Virginia
huD5E265	92.5166	Colorado
huF8B66E	92.5166	Florida
huE3CDED	92.5166	California
huFAC582	92.5166	Georgia
hu826500	92.5166	New York
hu673BFB	92.5166	Washington
hu46125C	92.5166	Florida
hu9CB86C	92.5166	Kansas
hu577152	92.5166	Massachusetts
hu2B8562	92.5151	New Hampshire
huA07DA9	92.5068	Washington
huD8C0D7	92.5068	Washington
hu214D5B	92.5068	California
hu8CF016	92.5068	California
hu34A921	92.5068	New York
huB0B21D	92.5068	District Of Columbia
hu722692	92.5068	Alabama
hu545E08	92.5068	Ohio
huA09927	92.5068	Louisiana
hu15BFF8	92.5068	Florida
hu11DF5B	92.5068	District Of Columbia
hu5408A0	92.5068	Oregon
huB43E26	92.5068	Virginia
hu066C78	92.4873	Massachusetts
huDDEC1D	92.4873	Missouri
hu3EA22E	92.4831	Maine
huC93106	92.4829	Massachusetts
hu611159	92.4472	California
huD94CBF	92.4472	Florida
huEB7771	92.4472	Montana
huC7B886	92.4472	Georgia
hu20C5DA	92.4451	Missouri
hu48382A	92.4451	Virginia
hu46AA82	92.4451	California
huAE6A27	92.4451	California
huC53122	92.4451	Arizona
huEC9C95	92.4393	Florida
huCA90BA	92.4326	Tennessee
huAC3640	92.4303	Missouri
huBA30D4	92.4245	Tennessee
hu9AB964	92.4174	Massachusetts
hu9EA336	92.4056	Utah
hu1A1DD7	92.3959	Texas
hu6D502C	92.3898	California
hu4C20BC	92.3709	Massachusetts
hu74B85B	92.3709	Wisconsin
hu6B7829	92.3709	Virginia
huE2E371	92.3531	California
huDBF9DD	92.3453	North Carolina
huC92DD1	92.3413	California
hu7C7750	92.3413	Illinois
hu4E2150	92.3368	Utah
hu4871A5	92.3368	New Mexico
huB19789	92.3311	California
hu12547A	92.3309	Washington
huA6A0FC	92.3019	California
hu92FD55	92.2871	Washington
hu0EFCEF	92.2646	Ohio
hu7DE7FD	92.2261	Colorado
hu6052F7	92.2165	Oregon
hu4350CC	92.2165	New York
hu0F63F2	92.2015	Maryland
huBA3075	92.1837	California
hu4D1CC2	92.1754	Pennsylvania
huCD104A	92.1496	New Jersey
huEC3ADA	92.1496	California
hu44DCFF	92.1392	New York
hu57C8BE	92.1392	Utah
hu1F73AB	92.134	California
huF8839C	92.134	Arizona
hu6EBC9C	92.134	Washington
hu93EEEE	92.134	Missouri
hu1843FC	92.134	Colorado
hu03D8AB	92.134	Texas
hu577A7D	92.134	Washington
huB65A92	92.134	Minnesota
hu2DF992	92.134	Washington
hu0E7AAF	92.125	Massachusetts
hu070001	92.1102	New Jersey
hu2561FE	92.1052	Armed Forces Europe, Canada, Africa, or Middle East
hu351AF9	92.0723	Kentucky
hu7D9E1E	92.0723	Ohio
hu6D9294	92.0723	Oklahoma
hu2F9296	92.0723	North Carolina
hu83558B	92.0646	New Mexico
hu35D067	92.0646	Ohio
huFA4A57	92.0646	California
hu88F21E	92.0646	Arizona
huA3A815	92.0646	Georgia
huCCAFD0	92.0626	Massachusetts
hu75FD15	92.0609	Vermont
hu661AD0	92.0358	Puerto Rico
hu04F220	92.0289	New York
hu2D921E	92.0123	Florida
huDB1635	92.0031	New York
hu394755	92.0029	California
hu5F9640	92.0029	Georgia
hu313730	92.0029	California
huAF9B09	91.9981	Washington
huD4F7DB	91.9906	South Carolina
hu0211D6	91.9883	Texas
hu407142	91.9883	Texas
huA61D37	91.9843	New York
hu9061AE	91.9818	New Jersey
huBEDA0B	91.9711	New York
huC4150B	91.9587	Virginia
huD6F99F	91.9553	Florida
hu3F83D2	91.9334	District Of Columbia
hu98D4A9	91.9143	Alaska
hu84B706	91.9104	Colorado
hu0B13B7	91.9068	Massachusetts
hu63A38C	91.9027	Washington
hu3F13EF	91.8928	California
hu7A4AD1	91.8875	Delaware
hu3B82B7	91.882	North Carolina
huD9BC19	91.8451	Michigan
huB95FD7	91.8449	Massachusetts
hu16FFF2	91.8348	Michigan
huF45B7D	91.834	North Carolina
hu72C17A	91.8271	New York
huD550A5	91.7995	Massachusetts
huCE01E5	91.7887	New York
huDDD6BF	91.7828	Virginia
hu64AE17	91.7731	Illinois
hu976B29	91.6918	Michigan
hu6CD628	91.6918	Missouri
hu90F90A	91.6897	Iowa
hu470099	91.6897	California
huAA1447	91.6348	South Carolina
hu548114	91.6285	Maryland
hu384E20	91.6203	Massachusetts
huD6F70D	91.6203	Florida
hu41C320	91.6203	New Hampshire
huA526BD	91.6203	Massachusetts
huBE8E0C	91.6155	New Jersey
huF5C942	91.6155	North Carolina
hu65D282	91.6114	California
huC6AE92	91.5674	Massachusetts
huA5BEB9	91.5445	Massachusetts
huAF3415	91.5303	Massachusetts
hu5FA945	91.5232	Florida
hu6D48DD	91.4842	California
hu0C8083	91.4287	Tennessee
huC2D837	91.4159	California
hu5BD76A	91.4159	Texas
hu333DD0	91.3899	New Mexico
hu735D1C	91.3666	Missouri
hu69BD84	91.3467	Missouri
huB243AD	91.3445	Arizona
hu03AF0E	91.3171	California
hu568455	91.2852	Maine
hu82E689	91.2852	California
hu3CC2C0	91.2702	California
hu5B0C37	91.2497	Oklahoma
hu42CD37	91.2475	Illinois
hu3C1B89	91.2475	Maryland
huFD847C	91.2475	California
huEDEA65	91.2475	New York
hu5A414C	91.2475	Vermont
hu974CFF	91.2475	Oregon
hu79C4A7	91.2475	Florida
huBE0B25	91.2475	Georgia
hu6B190B	91.2475	California
hu04D9CD	91.2475	Massachusetts
hu4829D9	91.1641	New York
huB7EC37	91.1382	Arizona
huF59B60	91.1258	Kansas
huBFC13E	91.1031	Massachusetts
huBC03A7	91.0775	Ohio
hu47A9D1	91.0773	South Dakota
huD87BFC	90.9968	Utah
huD08A7B	90.9966	Nebraska
hu4857AC	90.9737	Louisiana
hu4F7E5E	90.9716	California
hu5C1B25	90.9639	Oregon
hu479141	90.9463	Virginia
hu888B13	90.9382	Connecticut
hu6ABCF7	90.9022	Ohio
huE7271F	90.8848	Michigan
hu8AFDD2	90.8373	Illinois
hu9536EE	90.7966	California
huD586B2	90.7716	Florida
huB0DE0F	90.7422	Florida
huB7324E	90.7392	Illinois
hu1EE386	90.729	Minnesota
huB807E8	90.729	Florida
huC9BF9A	90.729	New Hampshire
hu01EECF	90.7197	Connecticut
hu9FA9E4	90.6994	Massachusetts
hu9D1F0E	90.6955	Illinois
hu165E62	90.6909	California
hu77B840	90.6621	California
huD3BA84	90.6621	New York
huF1D9BA	90.6621	Texas
huBC964C	90.5568	Georgia
hu9E8595	90.5262	New Jersey
hu4FE12A	90.5262	Connecticut
hu2F6B37	90.5262	Texas
hu1124D1	90.4426	Pennsylvania
hu1D1F0B	90.3371	Idaho
huB2A9E7	90.133	California
hu1712BC	89.9186	Ohio
hu69F26B	89.9018	Connecticut
hu9CCD1B	89.6454	Tennessee
hu2A4B61	89.6385	California
hu323F78	89.6111	Illinois
hu97745F	89.6026	New Jersey
hu832966	89.5415	California
hu48AC54	89.418	California
huEF9A74	89.4028	Oklahoma
huA04273	89.3845	Texas
huD14602	89.3086	Kentucky
huFC5E38	89.2368	New York
huB3A47F	89.0303	Michigan
huBA62D9	88.953	New Jersey
hu30F2B8	88.8248	Florida
huE0C215	88.8248	Massachusetts
hu3F37F2	88.8248	Florida
hu7DA960	88.7313	California
hu488166	88.6936	Virginia
hu6D287C	88.6843	California
hu0A4B56	88.452	Armed Forces Europe, Canada, Africa, or Middle East
hu7A03F2	88.452	Washington
hu536433	88.4423	District Of Columbia
hu31CD72	88.1282	Kentucky
huEBD937	88.0615	Pennsylvania
hu7BE0B4	87.6394	Illinois
hu251460	87.6371	Kansas
hu691B95	87.4892	California
huD38FB1	87.4554	Michigan
hu1378E3	87.1829	Virginia
huF9A043	86.9405	California
huEEE6E8	86.7961	California
hu295B81	86.7235	Ohio
hu26C7EE	86.718	Oregon
hu6B9251	86.6644	Oregon
hu39AD6F	86.6409	Washington
hu101EF8	86.5304	New Mexico
hu345E5B	86.4553	California
hu82AAD7	86.376	Florida
hu2E413D	86.3519	Missouri
hu3116C3	86.3383	Maryland
hu0326FF	86.3166	North Carolina
hu0F48D0	86.3115	California
huCE009C	86.3115	Pennsylvania
huDFF9CC	86.2709	Michigan
hu1091E3	86.1713	Alabama
huFD020F	86.1034	Indiana
huA519E4	86.0871	Arizona
huADF414	86.0228	Minnesota
hu3E51CC	86.0076	Massachusetts
hu2D1FF3	85.9762	Washington
hu28391C	85.9319	Texas
hu606B0A	85.7291	Colorado
hu5EB275	85.7254	Texas
hu78C036	85.6441	Texas
hu4DE348	85.5735	Texas
hu0B4CF6	85.5611	Texas
hu491DD2	85.5467	California
huD59A33	85.5435	California
hu7504E8	85.451	New Jersey
huDB5D4E	85.3469	New York
hu329CC4	85.2498	California
hu040C0A	85.2047	South Carolina
huC8F85B	85.0167	California
hu60C602	85.0167	California
hu315025	84.886	Pennsylvania
hu8DFB85	84.842	California
hu39790F	84.829	Florida
huE1C395	84.7962	Washington
hu6EC103	84.7507	Indiana
hu919BE5	84.7355	Minnesota
hu0E1D27	84.7191	California
huB8B7C3	84.6696	New Hampshire
hu6CB4CA	84.611	Utah
hu5470E0	84.611	New Jersey
hu5E8AF5	84.5136	Indiana
hu575C62	84.4562	Massachusetts
huADBA20	84.3677	Massachusetts
huD37BAD	84.1117	Massachusetts
hu2D6140	84.0107	California
hu2367A4	83.928	Maryland
huE86317	83.7989	Virginia
huA30A53	83.7967	New York
hu677771	83.7233	South Dakota
huFD37C8	83.4537	Hawaii
hu5B337F	83.4196	North Carolina
huB256A2	83.3486	California
hu494B31	83.2553	Illinois
huCDAA4F	83.1821	Pennsylvania
hu686728	83.1802	Armed Forces Europe, Canada, Africa, or Middle East
huDB4911	83.1234	Pennsylvania
hu551EDB	83.0092	Arizona
hu37F062	82.8843	Florida
hu70552D	82.7851	Tennessee
hu4D5A77	82.7419	North Carolina
hu5FF6B0	81.951	Minnesota
hu96959E	81.7522	Texas
huCAFC1C	81.7408	New York
huE02FAC	81.6688	Alabama
huCD57B3	81.1714	California
huF8700C	81.1714	Texas
huF3F1BB	81.1714	New Jersey
huB04DC4	81.1446	Massachusetts
huFEB4D6	80.9547	Colorado
huEA45A5	80.8036	Tennessee
hu7DB0DF	80.7888	California
huA35FE6	80.7594	South Carolina
hu45082E	80.7594	Ohio
huEE7FE6	80.4957	California
huF99A55	80.3933	North Carolina
huA518F9	80.3866	Tennessee
huFD37BE	80.3866	Indiana
hu3025C0	80.3866	California
hu7FFC72	80.3768	Texas
huF99A7C	80.3141	Washington
huF4BC7C	80.037	Minnesota
hu1EF4CF	79.7827	Massachusetts
hu2DC3CE	79.7246	New York
huD96A97	79.5847	Massachusetts
hu0A9A12	79.5618	Florida
huFB2631	79.5295	Massachusetts
hu1A31FD	79.4794	Pennsylvania
hu5FB1B9	79.082	California
hu057C7D	78.7276	Illinois
huD8C3BD	78.526	Arizona
huB9F2F3	78.3599	Ohio
huA875A4	78.2144	South Dakota
hu5FD829	78.1578	Virginia
hu58C052	77.9059	New York
hu7DAFF3	77.6432	New York
huC35FDD	77.5221	Arizona
huB220C0	77.4803	Colorado
hu3821DF	77.4194	California
hu12771C	77.3399	California
huFB6D3A	76.5297	Florida
hu17B792	76.4532	California
hu7293CF	76.3114	Wisconsin
huE18D82	76.0893	Virginia
hu58D3D3	75.8966	Ohio
hu26D074	75.5909	District Of Columbia
hu0EC8D7	75.3481	Massachusetts
huF4E49C	75.2367	Missouri
hu875558	75.2018	Ohio
hu6EF02E	74.7996	Florida
hu3B032D	74.6913	Washington
huADA07D	74.6107	Maryland
huC7C01D	74.4892	Illinois
huA65B32	74.4196	Florida
hu2519CF	74.2409	New Jersey
huD90F39	73.6338	Illinois
huF305DF	73.2857	Ohio
huDFA276	72.7402	Massachusetts
hu7D1D2D	72.1398	Nebraska
hu1B42D7	70.3954	California
hu30FD1D	70.1356	New York
hu3AAFC4	69.7855	Wisconsin
hu49F623	69.0156	Maryland
hu28DA07	68.797	Georgia
huED93F6	68.787	Wisconsin
hu300FB2	68.7203	Washington
hu665667	68.6712	California
hu3891E3	68.2862	North Carolina
hu774230	68.129	Missouri
huBF6D45	67.8744	New York
huD50D1C	67.6778	New York
huA45084	67.3326	Iowa
huE246B7	67.1853	Indiana
hu756D3A	66.6972	Oregon
huD2F14E	66.4605	Pennsylvania
hu3D8171	66.2063	South Carolina
huE8E021	64.9219	Idaho
huAD079E	64.4656	Kentucky
huA5F462	64.0587	Massachusetts
huC75DC4	63.8747	Virginia
hu55F917	62.9047	Illinois
hu5325EC	62.2813	Illinois
hu1C4E9A	61.2687	Florida
hu38A253	60.3088	Oregon
hu015074	60.0903	Texas
hu97DF8E	59.886	New York
huC33227	59.6104	Maryland
hu6A520E	59.4818	Maryland
hu7ACF34	59.3069	Ohio
huC65197	59.2324	Louisiana
hu1BDE7A	58.877	Wisconsin
hu3E6FA7	58.7158	Oregon
hu9EB3EE	58.3726	Virginia
huA49135	58.2981	Kentucky
hu9F7183	58.0429	Pennsylvania
hu79E3C7	57.4056	Washington
huDECFEF	57.1043	Missouri
hu63D743	56.9238	Georgia
hu36CDF1	56.8921	South Carolina
hu81E840	56.8755	Georgia
hu42D20B	56.6708	California
huC3ECD9	56.4154	Massachusetts
huC5A2AE	55.5444	Washington
huE81904	55.5241	New Mexico
huEC8BB4	54.7445	Oregon
hu511EF7	54.7149	Massachusetts
hu26DA5F	54.2652	Florida
huECCB56	53.032	Tennessee
hu340C7A	52.6754	Missouri
hu014B59	52.4346	District Of Columbia
huB93861	52.1689	Colorado
huC7388D	51.8999	Georgia
huED6B50	51.8318	Missouri
hu9D58E4	51.1368	Maryland
huDA2C2D	50.8999	Texas
hu26F962	50.7698	California
huB3255F	50.5386	New York
huE7D8FA	50.0933	Washington
hu0199C8	49.8264	New Jersey
hu3EEE3A	49.386	Washington
huF2CA50	49.0087	Washington
hu2D21C5	48.7873	Maryland
hu40B079	47.9816	California
huB1D7BD	47.8354	Massachusetts
huB748E3	47.3213	California
hu90B069	46.8742	New York
hu84787F	46.6495	Washington
huBABC3D	46.5833	New York
hu68A2D7	46.4509	California
hu5953A9	46.3539	Illinois
hu4EE78E	46.2576	Ohio
hu0488C7	46.2383	Illinois
hu2003AC	45.9387	California
huD121DF	45.4257	Rhode Island
huD725F1	45.0076	Kansas
huA4376C	44.3956	California
hu862CC7	44.2755	California
huBB64EF	44.1477	New Mexico
huCAF5C5	44.0623	Texas
huAA8CF9	44.0142	Massachusetts
hu1D0D2F	43.4795	Texas
huC5824D	43.4533	Oregon
hu90A37E	42.7494	Illinois
hu0B4653	42.6441	Washington
huAB0DB7	42.4715	Washington
huC7AA8A	41.6343	Georgia
hu7BB1AC	41.4859	Alabama
hu9406B1	41.4416	Minnesota
huB2C416	41.3461	Florida
huBAEEB0	41.3412	Wisconsin
hu9B7557	40.7069	New York
hu515064	40.5592	Tennessee
hu4F271A	40.3669	Nebraska
huF4D09F	40.3405	Washington
huC4F2BB	40.2243	Pennsylvania
huC8AE00	40.0476	California
huD00199	39.3202	New York
huD20DAF	38.9616	Utah
hu791C43	38.9273	California
hu85BD40	38.7883	Colorado
hu89D7C0	37.6651	California
hu4EBDBA	37.2606	Massachusetts
huEE7BBB	36.8267	Maine
hu90D19A	36.6241	South Carolina
hu8D1A62	36.5131	Indiana
huDE536F	35.9445	District Of Columbia
huF5E418	35.8017	Puerto Rico
hu91BD69	35.7474	Massachusetts
hu6623EA	35.6473	Washington
huAD7D3F	35.393	Pennsylvania
hu828330	35.0475	Illinois
hu140B91	34.6375	North Carolina
huB536C5	34.5905	Kentucky
hu2CDC82	34.4467	Massachusetts
hu4B3CE7	34.4087	California
huE08CBF	34.2627	Alaska
hu5F22D5	34.1318	Michigan
hu453E0E	34.0558	Washington
huF40F46	33.9876	North Carolina
hu406CC1	33.7937	Iowa
hu47CCA7	33.7482	Virginia
huE1E24D	33.3886	Idaho
huD0449C	33.0656	New York
huF6087A	32.2571	Ohio
huD4DDF9	32.1317	Pennsylvania
hu56720F	32.0848	Utah
huA0EFA3	31.7574	Oklahoma
hu12D2A3	31.7169	Illinois
hu9F8AF2	31.3933	Utah
huE7F048	31.0702	Colorado
huC569CF	31.0552	New Jersey
hu71ABDD	30.9158	Massachusetts
hu4C0611	30.6687	Georgia
hu20C798	30.6213	California
huDE4028	30.5908	District Of Columbia
huCE9A11	30.447	Nebraska
hu85DAC0	30.3586	California
hu22577A	30.0427	Texas
hu1276DE	29.5058	Oregon
huE7ED93	29.3883	Georgia
hu614716	29.3319	California
hu55EF84	29.2423	New York
huEFBA44	28.528	Ohio
hu5222CE	28.3584	New York
hu74F4A4	28.3037	Maryland
hu578827	27.8685	Georgia
hu7BD2B9	27.4026	Florida
huB6623D	26.0911	Massachusetts
hu9D998D	25.9865	Pennsylvania
hu2F80FC	25.9151	Florida
hu97F45F	25.8017	Kansas
huCB6C28	25.6727	Indiana
hu9719C3	25.627	North Carolina
hu8C51F2	25.5554	Minnesota
hu459AD0	25.0043	Pennsylvania
hu660A05	24.8623	Massachusetts
hu0BDC7C	24.8065	Oregon
hu0EB0AC	24.6738	New York
hu6BFE73	24.3971	Texas
huC34E1D	24.2634	Illinois
hu90E485	24.2535	Arizona
hu4B7E58	24.1176	New York
huC1C7D0	24.0963	Massachusetts
hu95E182	24.0421	Montana
hu3E6525	23.8835	Minnesota
hu1A8C1E	23.7778	California
hu1FC204	23.7691	Texas
hu2D1288	23.6835	Iowa
hu25E1EE	23.621	Vermont
huA7FD13	23.5376	California
huF31554	23.1364	New Mexico
huF02BE9	23.0672	New Mexico
hu5A1123	23.0319	Washington
huB71785	22.9942	Maine
hu502D34	22.9942	Pennsylvania
hu931A6A	22.8765	California
huD10FBC	22.854	Illinois
hu8F0D4B	22.7757	Rhode Island
hu9D78A5	22.7757	Massachusetts
hu183D36	22.766	Rhode Island
huB92852	22.7222	California
hu79E44D	22.7009	New Jersey
hu23502F	22.582	Michigan
hu3A4D2F	22.3682	Washington
huE753C3	22.3112	Virginia
huBC9AB5	22.2481	Iowa
hu7E4C09	22.2096	Wisconsin
hu2A0963	22.0479	California
hu3CC3D9	21.9509	Virginia
huF293DB	21.7694	Massachusetts
huC5D3EC	21.5612	Iowa
hu04A048	21.546	Alabama
hu2ED134	21.5067	Massachusetts
huA3177D	20.5764	Michigan
hu09D96B	20.4169	Minnesota
hu998BB8	20.3259	New Jersey
hu291095	20.1449	North Carolina
hu453165	19.8806	Washington
hu082B98	19.6264	New York
hu31AF19	19.6047	New York
hu3A0860	19.5491	Maryland
hu668281	19.2887	Illinois
hu3696DA	18.8996	Texas
hu5B6898	18.8858	New Jersey
huCE0ECB	18.7268	Virginia
hu30AAAF	18.6677	Arkansas
hu02F007	18.644	New York
hu36D6B7	18.3357	New York
hu66884F	17.9464	New York
huB331E5	17.9239	California
hu382DC2	17.9087	Colorado
hu57D7C1	17.875	South Carolina
hu3269F6	17.8707	New York
huF9E138	17.8673	Connecticut
hu2E23FE	17.6366	New York
hu4DFBAF	17.5598	Illinois
huF1E4A3	17.5358	Maryland
hu9616F1	17.4664	Missouri
huE3463C	17.4399	Maryland
hu02AB06	17.3977	Connecticut
hu8803FA	17.3269	New Hampshire
hu2DD760	17.293	Idaho
hu6A257D	17.2036	California
huF2DA6F	17.1697	Oregon
huAB651F	17.1443	California
hu8073B9	17.0662	Michigan
hu917E1A	17.0638	New Jersey
hu151DB6	16.9376	Virginia
huFCE5FD	16.9252	California
hu07EC5F	16.8918	Missouri
huE0C228	16.8484	Ohio
huD1A05D	16.6654	Pennsylvania
hu72A81D	16.6352	New York
hu74C42F	16.6197	Illinois
hu5FD5BB	16.4211	Texas
huD0B3EA	16.4211	Massachusetts
huA14E7B	16.4211	Oregon
hu72D4D3	16.4211	Oklahoma
hu881118	16.4211	Texas
huF1244E	16.4211	Missouri
hu1CB6E5	16.4151	New York
huB0CC9A	16.3116	Pennsylvania
hu186111	16.3096	Florida
huE30103	16.2873	California
hu2E2A05	16.2668	Maine
huC2C60D	16.2668	New Jersey
hu5B814C	16.2668	Idaho
hu46C68E	16.2668	Massachusetts
hu9C6804	16.2668	Michigan
hu25A9DD	16.2627	Illinois
huA45764	16.2357	California
hu054530	16.1491	California
hu4509AD	16.0903	Texas
huB508F1	16.0483	Washington
huC941B3	16.0205	South Carolina
hu17F880	15.9789	California
hu3B94F1	15.8976	New York
hu3FAE6A	15.8619	New York
hu283211	15.8426	New Jersey
huADB564	15.7915	California
huB066C2	15.3803	Utah
hu8ABA26	15.1882	Delaware
huC9DD1C	15.1456	Connecticut
hu0269B5	15.0659	New York
huBCBD27	14.8296	California
huD78647	14.7793	Maryland
hu36B9CD	14.7793	Florida
hu236C41	14.7793	Texas
hu508249	14.5567	Utah
hu3B8226	14.4314	Oregon
hu589685	14.3979	Illinois
hu41BFFB	14.309	California
hu36913F	14.2608	California
hu5FBC05	14.1662	Pennsylvania
hu9539A7	13.9597	Michigan
huCCB82B	13.7356	Tennessee
hu0F1877	13.707	Rhode Island
hu69A05E	13.4796	California
hu5B2595	13.4506	California
hu39D07D	13.3619	Pennsylvania
huD77E41	13.2084	Washington
hu5B8771	13.0686	Washington
huB8E153	13.0079	New York
huEF4B6A	12.7674	New Mexico
hu2F1691	12.5497	Minnesota
huBD2F5C	12.2621	Michigan
hu81D918	12.1174	Tennessee
huBAB570	12.1174	Maine
hu259AC7	11.635	Massachusetts
hu9BF1DD	11.6012	Nevada
hu34C626	11.5204	Illinois
huCE415E	11.4579	Iowa
hu83E9EE	11.3715	California
hu589C7B	11.3661	California
hu941154	11.1829	Kentucky
hu487DD6	11.0715	Hawaii
hu85E6EC	11.0593	Georgia
huED7DA9	10.8484	North Dakota
hu919A32	10.8384	Oklahoma
hu5EA636	10.8275	New York
hu27E03F	10.5893	Wisconsin
hu6E37AB	10.3266	Colorado
huBE2BFD	10.2731	Louisiana
huFD2D5A	10.2445	Florida
hu631D32	10.156	South Carolina
huE80E3D	10.1185	North Carolina
hu59502A	10.0242	New York
huE670CB	9.97773	California
huE9130A	9.97773	California
huF194C8	9.97773	Oregon
hu4C7B30	9.91403	Massachusetts
hu93EE17	9.77386	Utah
hu99967E	9.76311	Florida
hu4AEB32	9.61929	California
huA824FA	9.60488	Alabama
huF91B66	9.53551	Arizona
huE4CA90	9.48074	Indiana
hu4A9550	9.45518	Wisconsin
huE6678A	9.45295	Illinois
hu961968	9.43672	Florida
huF8AE42	9.2716	Pennsylvania
hu88A920	9.21723	Virginia
hu903DE8	9.20587	Ohio
hu1ED0BB	9.19329	Massachusetts
hu3D3027	9.17767	South Carolina
hu342A08	9.17605	California
huCC099B	9.07889	Florida
huBD5B2E	9.06915	Wisconsin
hu33F35D	9.06692	New York
huECFEA1	9.05617	New Mexico
hu4D6908	8.99835	North Carolina
huE440F7	8.96934	Florida
hu98AE69	8.90829	Maryland
hu858347	8.90159	Michigan
hu9EB136	8.89186	California
hu7EB316	8.87238	California
hu002B3C	8.85189	Arizona
huDD5890	8.82735	Massachusetts
hu2523C2	8.80463	New York
hu5E39A6	8.79753	Indiana
hu7B214D	8.79225	California
hu61346E	8.77582	Maryland
huFE08B9	8.72186	Minnesota
hu8C69CA	8.70036	California
hu42B208	8.68697	Pennsylvania
huF021AA	8.67095	New York
hu773CC6	8.65878	Washington
hu02C8E3	8.5896	New York
hu7D9F18	8.57175	Maryland
huB68207	8.56891	Pennsylvania
huFD264D	8.53362	California
hu2BA6A1	8.53301	Virginia
hu1EA315	8.52713	New Hampshire
hu3D46CB	8.51901	Washington
hu8BEAFA	8.5109	Ohio
hu941A10	8.48838	Wisconsin
hu7A114C	8.46505	Florida
hu09884A	8.45126	Maryland
hu957276	8.44781	Kansas
huBB5257	8.4403	Montana
hu5AB9A8	8.4399	Indiana
hu93D59E	8.42063	Colorado
hu109C5D	8.40805	Utah
hu06D96C	8.40136	Delaware
hu16360E	8.39203	Pennsylvania
hu600DFB	8.38959	South Carolina
hu3E3E69	8.38249	Massachusetts
hu020262	8.37357	Arizona
hu25BD97	8.34294	Texas
huDF9053	8.33584	California
huE8AB10	8.33584	New York
huB1F492	8.33584	Washington
huEFD2F0	8.3336	Massachusetts
hu7CF116	8.31413	Pennsylvania
hu3E1549	8.31312	New York
huC0588C	8.31007	New Jersey
hu57055F	8.31007	District Of Columbia
hu1D45E6	8.30845	Maryland
hu92482C	8.30419	Michigan
hu8BEC69	8.29993	Virginia
huAC310F	8.29161	Ohio
hu72110E	8.29141	New Mexico
hu0D4550	8.2764	Maryland
hu507C75	8.2764	Michigan
huA2A4F0	8.2764	Maryland
hu8F5005	8.2764	Alabama
huEF28BB	8.2764	Delaware
huAFABDA	8.2764	California
hu363469	8.2764	Michigan
hu3C3B7F	8.2764	Arkansas
huF8191D	8.2764	Virginia
huB9D184	8.2764	Georgia
huCEE9B3	8.2764	Colorado
huDB9DBA	8.2764	Washington
hu772974	8.23542	New Jersey
hu59141C	8.23319	Washington
huA5A1D1	8.23218	California
hu1BDBA5	8.23197	Alaska
hu77AB33	8.20865	Utah
hu7A9A8F	8.20195	Washington
hu594129	8.17944	Connecticut
huDD3F7F	8.17457	Minnesota
huB08B73	8.16503	Virginia
huEE93E3	8.15104	Texas
huA35014	8.14394	California
hu5A6172	8.11736	California
hu241DEA	8.106	Texas
hu22C951	8.10195	Maryland
hu0A4518	8.09505	New York
hu35071E	8.08734	California
hu7D55EC	8.08633	New York
hu6CD2B2	8.08531	Kentucky
hu46703A	8.07821	Connecticut
hu878844	8.07801	Arizona
hu1D808A	8.07781	Colorado
hu20C13E	8.07476	New Mexico
hu63E6B0	8.07355	New Jersey
hu8CDFCE	8.07091	Idaho
huF5E0B6	8.06706	New York
hu4BE378	8.06401	Minnesota
hu715DC5	8.05874	Minnesota
hu454AD7	8.05529	Kentucky
hu348CA7	8.04576	Massachusetts
huBCFE8E	8.03298	Minnesota
hu52C5AD	8.02953	Maryland
hu00DFD8	8.00234	Kentucky
huE3A56D	7.9991	Montana
huFF4731	7.99484	Connecticut
huD35E95	7.98348	Washington
huC3B880	7.98023	Georgia
hu81BCA8	7.97171	California
hu6BA24C	7.96887	Georgia
hu8368CC	7.96198	Massachusetts
huFFAD87	7.95954	Massachusetts
hu0C4AD8	7.95711	California
hu40CF0F	7.95447	Virginia
huA9A9EE	7.95143	Texas
hu2F56C4	7.9494	North Carolina
hu15E54C	7.9494	California
hu7E7D99	7.93297	North Carolina
hu826BC6	7.93135	Vermont
hu96D41E	7.92993	Florida
huC419F9	7.92912	California
hu2E5146	7.9283	Pennsylvania
hu9ED040	7.9281	California
hu619399	7.92749	California
huDDFAE2	7.92749	California
huF28685	7.92749	Utah
hu6C29D1	7.92749	Virginia
hu23FAE3	7.92749	California
huE7765D	7.92688	Connecticut
hu4BCE3C	7.92323	Ohio
hu34BB8E	7.91694	Maryland
hu832C83	7.90477	Colorado
hu3DCA40	7.90356	California
huC31934	7.90356	Ohio
huA74FEA	7.90356	Florida
hu994A11	7.89909	Pennsylvania
huB76F4F	7.89382	Georgia
huF297DD	7.88428	Maryland
hu5A2074	7.8709	Pennsylvania
hu2331A5	7.87069	Alabama
huE3FDE9	7.87029	Oregon
huDC33F3	7.86988	California
hu781EE2	7.85365	Indiana
hu620523	7.84737	Minnesota
huF9E5EC	7.83418	Washington
hu8EC395	7.83215	California
hu010A40	7.83215	North Carolina
hu6A0CE8	7.83215	Michigan
hu18C505	7.83215	Connecticut
huFAE9C8	7.82282	Tennessee
hu0D86DC	7.81613	Massachusetts
huFCC1C1	7.8143	District Of Columbia
hu25401D	7.80984	California
hu35C5C6	7.80598	Washington
huA872A6	7.79604	Ohio
hu38168C	7.79158	California
hu0DEE68	7.78955	Massachusetts
huB196BF	7.78935	Indiana
hu97A9F7	7.78813	Massachusetts
huAA16BD	7.7855	Pennsylvania
hu04A590	7.76967	New Jersey
huF550CF	7.76866	North Carolina
hu908B78	7.76095	Pennsylvania
hu71BC70	7.75507	Illinois
hu522703	7.74716	Tennessee
hu130240	7.74695	Michigan
huC82AA9	7.73154	Massachusetts
huDA0B15	7.7287	Florida
hu8622BD	7.71653	Florida
hu5DB8A1	7.69766	California
huD625AC	7.69766	Louisiana
hu75BE2C	7.69543	South Carolina
hu7947B5	7.68813	New Jersey
hu0E2758	7.68569	Texas
huBFEDCE	7.68387	Florida
hu6A8A8C	7.68143	Oklahoma
huF9E172	7.68062	California
hu4D2239	7.68062	Armed Forces Pacific
huBE28C7	7.68062	Michigan
hu2E4B19	7.67798	North Carolina
hu9002DE	7.67798	Minnesota
hu99972E	7.6648	Wisconsin
hu635045	7.66033	Massachusetts
huC874DC	7.64756	North Carolina
huA5FD8B	7.62991	Massachusetts
huCA3B39	7.62686	New York
huCD25E9	7.62605	Texas
huE2492C	7.62544	Ohio
hu182EDC	7.61936	California
huD725EF	7.60617	Virginia
huC36EA0	7.60435	North Carolina
hu0D2DBE	7.60029	North Carolina
hu78E6A9	7.59319	North Carolina
hu0948AB	7.57554	California
hu6A0E65	7.57433	Illinois
hu63DA55	7.57351	Virginia
huA24E29	7.56682	Nevada
hu452F59	7.56013	South Dakota
hu5A8604	7.55424	Massachusetts
hu643045	7.55363	Wisconsin
huC76B91	7.54836	Missouri
hu934217	7.54451	Wisconsin
hu2EEAC2	7.52097	California
hu43E2B4	7.52097	Colorado
hu66330E	7.51854	California
hu20AE45	7.50941	Florida
hu7D39C3	7.5086	Kentucky
hu43BFFF	7.49217	Kentucky
hu10771F	7.4516	California
huB504C5	7.4516	North Carolina
huF7F00C	7.4516	New York
huE020C7	7.4516	Missouri
hu6E7E5D	7.43537	Massachusetts
hu5CD4DA	7.43233	California
huEAC48D	7.43111	Florida
hu8B4E43	7.41874	Texas
huDD900D	7.41123	Massachusetts
hu438198	7.39865	Massachusetts
hu548894	7.39683	Wisconsin
hu831FD6	7.39013	Colorado
hu177760	7.3808	Maryland
hu9D7653	7.37857	New Hampshire
hu029663	7.3662	California
huF7F4CC	7.36255	South Carolina
hu553F31	7.35301	Connecticut
[truncated: 781 more rows]

## Sheet: Table S10-median P-index state
State	No. of Participants	Median P-index	% P-index > 90
Massachusetts	286	92.8778	61.1888
Missouri	45	92.4397	62.2222
California	453	92.1286	54.0839
Tennessee	42	91.9211	52.381
Connecticut	41	89.8965	48.7805
Arizona	41	86.0821	48.7805
Florida	120	85.5975	47.5
Colorado	62	83.337	48.3871
Pennsylvania	82	81.2966	43.9024
Texas	113	81.1666	43.3628
Ohio	66	79.5549	45.4545
Virginia	91	63.871	43.956
Oregon	59	54.7413	40.678
Maryland	80	49.9591	41.25
Washington	108	49.7367	40.7407
Georgia	56	46.7644	42.8571
New York	193	46.5806	43.0052
Illinois	78	46.2934	38.4615
Indiana	39	36.511	35.8974
North Carolina	57	25.6255	36.8421
Wisconsin	41	22.2082	36.5854
New Jersey	62	21.5121	35.4839
Michigan	61	17.0652	39.3443
South Carolina	31	16.0196	29.0323
Utah	30	14.9676	33.3333
Minnesota	67	8.17409	34.3284

[truncated: 1 more sheets: Table S11-P-index zip code]
